# Supplementary material for: Versatile NTP recognition and domain fusions expand the functional repertoire of the ParB-CTPase fold beyond chromosome segregation
Source: Proc Natl Acad Sci U S A. 2025 Dec 4;122(49):e2527592122. doi: 10.1073/pnas.2527592122 (PMC12704722; doi:10.1073/pnas.2527592122)
Supplement: Supplementary file 2 — Dataset S01 (XLSX) [file pnas.2527592122.sd01.xlsx]

## Sheet: Dataset S1
Dataset S1 Distribution of chromosomal parB across bacterial orders with near-complete genomes.
Only orders in which >90% of species encoded chromosomal parB are shown.
The table lists, for each order, the number of species with or without chromosomal parB, along with the corresponding percentage.
Order	NbSpecies_without_ChrParB	NbSpecies_with_ChrParB	PercentSpecies_with_ChrParB
o__2-01-FULL-39-33	0	7	100
o__2-01-FULL-45-10	0	7	100
o__2-12-FULL-35-15	0	8	100
o__4572-78	0	10	100
o__AC1	0	9	100
o__Acidaminococcales	0	47	100
o__Acidiferrobacterales	0	21	100
o__Acidithiobacillales	0	16	100
o__Acidoferrales	0	23	100
o__Acidulodesulfobacterales	0	13	100
o__Alicyclobacillales	0	38	100
o__Aminicenantales	0	8	100
o__Ammonifexales	0	10	100
o__Anaerosomatales	0	41	100
o__Aneurinibacillales	0	15	100
o__Armatimonadales	0	7	100
o__ATCC43930	0	24	100
o__Atribacterales	0	7	100
o__Azospirillales	0	44	100
o__B-17B0	0	29	100
o__Bacillales_C	0	8	100
o__Bacillales_G	0	39	100
o__Bacillales_K	0	19	100
o__Bacteriovoracales	0	51	100
o__Balneolales	0	56	100
o__Baltobacterales	0	28	100
o__Berkiellales	0	8	100
o__Bin125	0	9	100
o__Bin65	0	8	100
o__Bin95	0	11	100
o__Binatales	0	14	100
o__BM507	0	49	100
o__BMS3ABIN01	0	9	100
o__Brachyspirales	0	14	100
o__Bradymonadales	0	11	100
o__Brevibacillales	0	24	100
o__Brevinematales	0	8	100
o__Brocadiales	0	33	100
o__BSN033	0	7	100
o__Buchananbacterales	0	10	100
o__CACIAM-22H2	0	11	100
o__CADDZG01	0	12	100
o__Caedimonadales	0	12	100
o__CAIKAF01	0	14	100
o__CAILAD01	0	7	100
o__CAIXNZ01	0	8	100
o__Caldalkalibacillales	0	7	100
o__Caldicellulosiruptorales	0	10	100
o__Caldicoprobacterales	0	17	100
o__Calditrichales	0	12	100
o__Cardiobacteriales	0	23	100
o__Caulobacterales	0	230	100
o__Chloracidobacteriales	0	11	100
o__Chlorobiales	0	37	100
o__Chloroflexales	0	58	100
o__Chthonomonadales	0	20	100
o__CSP1-3	0	10	100
o__Cytophagales_A	0	11	100
o__Daviesbacterales	0	27	100
o__Deferribacterales	0	31	100
o__Deferrimicrobiales	0	19	100
o__Deferrisomatales	0	7	100
o__Deinococcales	0	64	100
o__Desulfarculales	0	11	100
o__Desulfitobacteriales	0	30	100
o__Desulfomonilales	0	8	100
o__Dethiobacterales	0	12	100
o__Diplorickettsiales	0	7	100
o__Dissulfuribacterales	0	25	100
o__Dongiales	0	15	100
o__Dormibacterales	0	8	100
o__DRI-13	0	15	100
o__DRLW01	0	7	100
o__DSM-16000	0	11	100
o__DSM-19610	0	9	100
o__DSM-27196	0	10	100
o__DSM-8532	0	20	100
o__DTU010	0	16	100
o__DTU022	0	23	100
o__DTU087	0	9	100
o__Ectothiorhodospirales	0	24	100
o__Elusimicrobiales	0	29	100
o__Eubacteriales	0	40	100
o__Euzebyales	0	9	100
o__Exiguobacterales	0	20	100
o__Fermentibacterales	0	9	100
o__Fibrobacterales	0	21	100
o__Fimbriimonadales	0	66	100
o__Ga0077536	0	14	100
o__GCA-001735895	0	11	100
o__GCA-002705445	0	7	100
o__GCA-2729495	0	20	100
o__GCA-2731375	0	7	100
o__Geminicoccales	0	21	100
o__Geobacterales	0	77	100
o__Geothermincolales	0	9	100
o__GN15	0	28	100
o__Gp7-AA8	0	13	100
o__Granulosicoccales	0	14	100
o__GRL18	0	14	100
o__GWA2-44-7	0	41	100
o__GWC2-55-46	0	25	100
o__Gygaellales	0	12	100
o__Halanaerobiales	0	23	100
o__Halothiobacillales	0	17	100
o__Heliobacteriales	0	7	100
o__HK1	0	12	100
o__Holophagales	0	21	100
o__HRBIN30	0	13	100
o__Isosphaerales	0	23	100
o__J036	0	13	100
o__J057	0	14	100
o__J102	0	9	100
o__JAAXHH01	0	12	100
o__JAAYKL01	0	7	100
o__JAJZYS01	0	10	100
o__Jiangellales	0	17	100
o__Kiloniellales	0	43	100
o__Kryptoniales	0	10	100
o__Ktedonobacterales	0	14	100
o__Leptospirales	0	49	100
o__Levybacterales	0	32	100
o__Limisphaerales	0	65	100
o__Limnochordales	0	9	100
o__Longimicrobiales	0	48	100
o__Lutisporales	0	8	100
o__LZORAL124-64-63	0	11	100
o__Marinisomatales	0	21	100
o__Micropepsales	0	16	100
o__Miltoncostaeales	0	15	100
o__Minwuiales	0	8	100
o__Monoglobales	0	17	100
o__Multivoradales	0	28	100
o__Myxococcales	0	95	100
o__Nanopelagicales	0	28	100
o__Nautiliales	0	12	100
o__Nevskiales	0	52	100
o__Nitriliruptorales	0	9	100
o__Nitrococcales	0	36	100
o__NS11-12g	0	85	100
o__OLB7	0	8	100
o__Oligoflexales	0	8	100
o__Omnitrophales	0	7	100
o__Ozemobacterales	0	9	100
o__Paenibacillales	0	185	100
o__Palauibacterales	0	9	100
o__Palsa-1295	0	8	100
o__Palsa-965	0	9	100
o__Parvibaculales	0	29	100
o__Pelagibacterales	0	17	100
o__Porisulfidales	0	7	100
o__Pseudomonadales_A	0	8	100
o__Pyrinomonadales	0	31	100
o__RBC074	0	8	100
o__RBG-13-44-9	0	8	100
o__RBG-16-64-13	0	11	100
o__RBG-16-71-46	0	8	100
o__Reyranellales	0	13	100
o__RFP12	0	8	100
o__Rhodospirillales	0	97	100
o__Rhodothermales	0	60	100
o__RKRQ01	0	7	100
o__Rokubacteriales	0	18	100
o__RPQS01	0	7	100
o__Rs-D84	0	18	100
o__SAR86	0	7	100
o__SBBL01	0	10	100
o__SC72	0	18	100
o__Silvanigrellales	0	8	100
o__SJA-28	0	30	100
o__SM23-33	0	8	100
o__SM23-42	0	10	100
o__Sneathiellales	0	8	100
o__SP197	0	11	100
o__Spirochaetales_E	0	8	100
o__Sporomusales_B	0	7	100
o__SpSt-205	0	9	100
o__Streptomycetales	0	71	100
o__Streptosporangiales	0	168	100
o__Sulfobacillales	0	28	100
o__Sungbacterales	0	12	100
o__Syntrophomonadales	0	31	100
o__SZUA-152	0	10	100
o__SZUA-229	0	18	100
o__SZUA-6	0	7	100
o__Thermacetogeniales	0	8	100
o__Thermoactinomycetales	0	44	100
o__Thermoanaerobaculales	0	14	100
o__Thermodesulfobacteriales	0	25	100
o__Thermomicrobiales	0	24	100
o__Thermosediminibacterales	0	13	100
o__Thiomicrospirales	0	28	100
o__TMED25	0	7	100
o__Turneriellales	0	7	100
o__UBA10105	0	13	100
o__UBA1018	0	17	100
o__UBA10190	0	8	100
o__UBA10806	0	7	100
o__UBA1113	0	9	100
o__UBA11236	0	9	100
o__UBA11705	0	7	100
o__UBA11713	0	14	100
o__UBA1177	0	10	100
o__UBA12015	0	7	100
o__UBA1429	0	9	100
o__UBA1558	0	20	100
o__UBA1565	0	17	100
o__UBA2214	0	10	100
o__UBA2258	0	7	100
o__UBA2361	0	8	100
o__UBA2466	0	9	100
o__UBA2591	0	15	100
o__UBA3830	0	7	100
o__UBA4068	0	13	100
o__UBA4142	0	7	100
o__UBA4408	0	9	100
o__UBA4802	0	16	100
o__UBA5066	0	13	100
o__UBA5377	0	10	100
o__UBA5794	0	47	100
o__UBA5829	0	13	100
o__UBA6077	0	7	100
o__UBA6186	0	9	100
o__UBA6429	0	20	100
o__UBA6615	0	11	100
o__UBA6911	0	8	100
o__UBA7540	0	12	100
o__UBA7662	0	11	100
o__UBA7879	0	7	100
o__UBA8248	0	7	100
o__UBA828	0	8	100
o__UBA8346	0	14	100
o__UBA8366	0	20	100
o__UBA9160	0	12	100
o__UBA920	0	24	100
o__UBA9655	0	13	100
o__UMGS1810	0	9	100
o__UMGS1840	0	7	100
o__UMGS1883	0	12	100
o__VGIX01	0	12	100
o__Vicinamibacterales	0	73	100
o__Woeseiales	0	23	100
o__Xanthomonadales	0	356	100
o__Xenobiales	0	14	100
o__Sphingomonadales	2	377	99.4723
o__Bacillales_D	1	185	99.4624
o__Bacillales	1	153	99.3506
o__Anaerolineales	1	144	99.3103
o__Mycobacteriales	4	517	99.2322
o__Bacillales_B	2	220	99.0991
o__Polyangiales	1	110	99.0991
o__Rhodobacterales	9	967	99.0779
o__Bacillales_A	1	104	99.0476
o__Planctomycetales	1	102	99.0291
o__Pseudomonadales	9	869	98.9749
o__Treponematales	1	91	98.913
o__Kapaibacteriales	1	85	98.8372
o__Pirellulales	2	168	98.8235
o__Verrucomicrobiales	1	82	98.7952
o__Bdellovibrionales	1	78	98.7342
o__Chitinophagales	8	591	98.6644
o__Rhodospirillales_A	1	73	98.6486
o__Steroidobacterales	1	73	98.6486
o__Staphylococcales	1	65	98.4848
o__Bryobacterales	2	124	98.4127
o__Magasanikbacterales	1	62	98.4127
o__UBA10030	1	59	98.3333
o__Flavobacteriales	19	1105	98.3096
o__Rhizobiales	19	1082	98.2743
o__Bacillales_H	2	106	98.1481
o__Lactobacillales	9	470	98.1211
o__S36-B12	1	52	98.1132
o__Desulfobacterales	3	154	98.0892
o__Ignavibacteriales	2	102	98.0769
o__Bacteroidales	20	1012	98.062
o__RF39	2	100	98.0392
o__Acetobacterales	6	279	97.8947
o__UBA9973	6	274	97.8571
o__SG8-24	2	90	97.8261
o__Thermodesulfovibrionales	2	90	97.8261
o__Clostridiales	4	179	97.8142
o__Burkholderiales	37	1640	97.7937
o__Actinomycetales	23	1007	97.767
o__Sedimentisphaerales	1	42	97.6744
o__Thiotrichales	1	38	97.4359
o__Caldilineales	1	37	97.3684
o__Desulfuromonadales	2	72	97.2973
o__Tissierellales	5	180	97.2973
o__Acidimicrobiales	5	177	97.2527
o__UBA1381	1	35	97.2222
o__Terriglobales	4	131	97.037
o__Micavibrionales	3	98	97.0297
o__Chthoniobacterales	2	65	97.0149
o__Erysipelotrichales	5	162	97.006
o__Arenicellales	1	32	96.9697
o__Sphingobacteriales	3	94	96.9072
o__Saccharimonadales	6	187	96.8912
o__Desulfovibrionales	5	151	96.7949
o__Endomicrobiales	1	29	96.6667
o__Promineifilales	1	29	96.6667
o__Nitrospirales	2	57	96.6102
o__Paracaedibacterales	1	28	96.5517
o__Francisellales	1	27	96.4286
o__Moranbacterales	3	81	96.4286
o__Puniceispirillales	1	27	96.4286
o__Solirubrobacterales	2	52	96.2963
o__Syntrophorhabdales	1	26	96.2963
o__Phycisphaerales	5	127	96.2121
o__Competibacterales	1	25	96.1538
o__Desulfatiglandales	1	25	96.1538
o__Hydrogenedentiales	1	25	96.1538
o__Oscillospirales	41	989	96.0194
o__Nitrosococcales	1	24	96
o__Methylococcales	6	140	95.8904
o__Cloacimonadales	2	46	95.8333
o__UBA6902	1	22	95.6522
o__Opitutales	9	193	95.5446
o__Campylobacterales	16	336	95.4545
o__Chitinivibrionales	1	21	95.4545
o__UBA9219	1	21	95.4545
o__Gemmatimonadales	4	83	95.4023
o__Syntrophales	4	82	95.3488
o__Lachnospirales	49	988	95.2748
o__Moorellales	1	20	95.2381
o__Thermoanaerobacterales	1	20	95.2381
o__UBA1400	3	58	95.082
o__Veillonellales	3	58	95.082
o__Desulfobulbales	5	94	94.9495
o__Coriobacteriales	12	219	94.8052
o__Cytophagales	24	434	94.7598
o__Acetivibrionales	3	54	94.7368
o__Saccharofermentanales	2	36	94.7368
o__Sphaerochaetales	2	36	94.7368
o__Propionibacteriales	10	179	94.709
o__AKYH767-A	2	35	94.5946
o__Christensenellales	21	363	94.5312
o__UBA9968	1	17	94.4444
o__Peptostreptococcales	15	248	94.2966
o__Legionellales	4	65	94.2029
o__Borreliales	1	16	94.1176
o__Nitrospinales	1	16	94.1176
o__Peptococcales	1	16	94.1176
o__UBA2968	1	15	93.75
o__Zapsychrales	1	15	93.75
o__Chromatiales	9	134	93.7063
o__Mariprofundales	2	28	93.3333
o__UBA796	1	14	93.3333
o__Desulfotomaculales	4	55	93.2203
o__2-02-FULL-40-12	2	27	93.1034
o__RF32	10	133	93.007
o__Selenomonadales	5	66	92.9577
o__Gaiellales	1	13	92.8571
o__UBA1212	1	13	92.8571
o__Rickettsiales	11	140	92.7152
o__UBA1845	3	38	92.6829
o__Methylomirabilales	1	12	92.3077
o__Tumebacillales	1	12	92.3077
o__UBA1062	1	12	92.3077
o__TANB77	12	138	92
o__Magnetococcales	2	22	91.6667
o__Methylacidiphilales	2	20	90.9091
o__MPNO01	1	10	90.9091
o__RUG11792	1	10	90.9091
o__UBA10575	1	10	90.9091
o__B4-G1	1	9	90
o__Ferrovibrionales	1	9	90
o__Gemmatales	3	27	90
o__Kiritimatiellales	1	9	90
o__Portnoybacterales	1	9	90
o__SZUA-365	1	9	90
o__UBA6257	14	118	89.3939
o__Aquicultorales	1	8	88.8889
o__Izemoplasmatales	2	16	88.8889
o__UBA4486	3	24	88.8889
o__UBA4575	1	8	88.8889
o__DSM-16500	2	15	88.2353
o__Rubrobacterales	2	15	88.2353
o__UBA12405	2	15	88.2353
o__DTJE01	1	7	87.5
o__Tantalellales	1	7	87.5
o__UBA11872	1	7	87.5
o__UBA727	1	7	87.5
o__Haliangiales	3	19	86.3636
o__Desulfurellales	2	12	85.7143
o__IMCC26256	2	10	83.3333
o__JAHIHE01	2	10	83.3333
o__Coxiellales	5	20	80
o__Tepidiformales	2	8	80
o__Halobacteroidales	3	10	76.9231
o__Elainellales	6	19	76
o__Thalassobaculales	4	12	75
o__Sporomusales	3	8	72.7273
o__Leptolyngbyales	10	25	71.4286
o__PS1	10	25	71.4286
o__Syntrophobacterales	8	18	69.2308
o__Phormidesmiales	11	23	67.6471
o__RFN20	27	38	58.4615
o__Synergistales	32	43	57.3333
o__Pseudanabaenales	6	7	53.8462
o__Chlamydiales	53	52	49.5238
o__Desulfobaccales	9	8	47.0588
o__Acholeplasmatales	33	27	45
o__Cyanobacteriales	237	167	41.3366
o__Enterobacterales	690	484	41.2266
o__Hydrogenothermales	15	9	37.5
o__Thermosynechococcales	13	6	31.5789
o__S15B-MN24	5	2	28.5714
o__Mycoplasmatales	111	27	19.5652
o__Paceibacterales	109	26	19.2593
o__SAR202	13	3	18.75
o__Fusobacteriales	62	14	18.4211
o__WGA-4E	20	3	13.0435
o__GIF9	16	2	11.1111
o__UBA3495	16	2	11.1111
o__Dehalococcoidales	24	2	7.69231
o__Desulfurobacteriales	13	1	7.14286
o__Victivallales	29	2	6.45161
o__UBA1369	45	3	6.25
o__Peribacterales	49	3	5.76923
o__Beggiatoales	26	1	3.7037
o__ML615J-28	28	1	3.44828
o__Aquificales	32	1	3.0303
o__Aggregatilineales	55	1	1.78571
o__PCC-6307	104	1	0.952381
o__Gastranaerophilales	187	1	0.531915
o__Absconditabacterales	17	0	0
o__Babeliales	38	0	0
o__BD1-5	27	0	0
o__Bipolaricaulales	7	0	0
o__Flavobacteriales_B	11	0	0
o__Obscuribacterales	12	0	0
o__Petrotogales	28	0	0
o__Thermostichales	7	0	0
o__Thermotogales	36	0	0
o__UBA101185	12	0	0
o__UBA1406	26	0	0
o__UBA4473	7	0	0
o__Vampirovibrionales	7	0	0
