# Supplementary material for: Versatile NTP recognition and domain fusions expand the functional repertoire of the ParB-CTPase fold beyond chromosome segregation
Source: Proc Natl Acad Sci U S A. 2025 Dec 4;122(49):e2527592122. doi: 10.1073/pnas.2527592122 (PMC12704722; doi:10.1073/pnas.2527592122)
Supplement: Supplementary file 3 — Dataset S02 (XLSX) [file pnas.2527592122.sd02.xlsx]

## Sheet: Dataset S2
Dataset S2 Description of bacterial strains used in this study.
Strains	Genotype	Description	Source
sJK0126	DH5a / pTB146-6xhisSUMO-parB-ntp-bactDUF1015, cbR	Cloning strain for plasmid maintenance prior to transformation into the expression host.	This study
sJK0127	DH5a / pTB146-6xhisSUMO-parB-ntp-bactDUF3363, cbR	Cloning strain for plasmid maintenance prior to transformation into the expression host.	This study
sJK0128	DH5a / pTB146-6xhisSUMO-parB-ntp-bactN6N4, cbR	Cloning strain for plasmid maintenance prior to transformation into the expression host.	This study
sJK0129	DH5a / pTB146-6xhisSUMO-parB-ntp-bactParBc, cbR	Cloning strain for plasmid maintenance prior to transformation into the expression host.	This study
sJK0130	DH5a / pTB146-6xhisSUMO-parB-ntp-bactHTH, cbR	Cloning strain for plasmid maintenance prior to transformation into the expression host.	This study
sJK0131	DH5a / pTB146-6xhisSUMO-parB-ntp-gdpnoPFAM, cbR	Cloning strain for plasmid maintenance prior to transformation into the expression host.	This study
sJK0132	DH5a / pTB146-6xhisSUMO-parB-ntp-gdpDUF3850, cbR	Cloning strain for plasmid maintenance prior to transformation into the expression host.	This study
sJK0133	DH5a / pTB146-6xhisSUMO-parB-ntp-gdpDUF4417, cbR	Cloning strain for plasmid maintenance prior to transformation into the expression host.	This study
sJK0134	DH5a / pTB146-6xhisSUMO-parB-ntp-gdpHTH, cbR	Cloning strain for plasmid maintenance prior to transformation into the expression host.	This study
sJK0135	DH5a / pTB146-6xhisSUMO-parB-ntp-gdpN6N4, cbR	Cloning strain for plasmid maintenance prior to transformation into the expression host.	This study
sJK0136	DH5a / pTB146-6xhisSUMO-parB-ntp-gdpParBc, cbR	Cloning strain for plasmid maintenance prior to transformation into the expression host.	This study
sJK0137	DH5a / pTB146-6xhisSUMO-parB-ntp-gdpDUF6551, cbR	Cloning strain for plasmid maintenance prior to transformation into the expression host.	This study
sJK0138	DH5a / pTB146-6xhisSUMO-parB-ntp-gdpSigma70, cbR	Cloning strain for plasmid maintenance prior to transformation into the expression host.	This study
sJK0139	DH5a / pTB146-6xhisSUMO-parB-ntp-archDUF488, cbR	Cloning strain for plasmid maintenance prior to transformation into the expression host.	This study
sJK0140	DH5a / pTB146-6xhisSUMO-parB-ntp-archHTH23, cbR	Cloning strain for plasmid maintenance prior to transformation into the expression host.	This study
sJK0141	DH5a / pTB146-6xhisSUMO-parB-ntp-archParBc, cbR	Cloning strain for plasmid maintenance prior to transformation into the expression host.	This study
sJK0157	DH5a / pTB146-6xhisSUMO-parB-ntp-bactAcethyltransferase, cbR	Cloning strain for plasmid maintenance prior to transformation into the expression host.	This study
sJK0158	DH5a / pTB146-6xhisSUMO-parB-ntp-bactAviRa, cbR	Cloning strain for plasmid maintenance prior to transformation into the expression host.	This study
sJK0159	DH5a / pTB146-6xhisSUMO-parB-ntp-bactcNMP, cbR	Cloning strain for plasmid maintenance prior to transformation into the expression host.	This study
sJK0160	DH5a / pTB146-6xhisSUMO-parB-ntp-bactDndB, cbR	Cloning strain for plasmid maintenance prior to transformation into the expression host.	This study
sJK0161	DH5a / pTB146-6xhisSUMO-parB-ntp-bactMethyltransferase25, cbR	Cloning strain for plasmid maintenance prior to transformation into the expression host.	This study
sJK0162	DH5a / pTB146-6xhisSUMO-parB-ntp-bactnoPFAM, cbR	Cloning strain for plasmid maintenance prior to transformation into the expression host.	This study
sJK0163	DH5a / pTB146-6xhisSUMO-parB-ntp-bactCagX, cbR	Cloning strain for plasmid maintenance prior to transformation into the expression host.	This study
sJK0164	DH5a / pTB146-6xhisSUMO-parB-ntp-bactDam, cbR	Cloning strain for plasmid maintenance prior to transformation into the expression host.	This study
sJK0165	DH5a / pTB146-6xhisSUMO-parB-ntp-bactHNHHNH, cbR	Cloning strain for plasmid maintenance prior to transformation into the expression host.	This study
sJK0166	DH5a / pTB146-6xhisSUMO-parB-ntp-bactMethyltransferase23, cbR	Cloning strain for plasmid maintenance prior to transformation into the expression host.	This study
sJK0167	DH5a / pTB146-6xhisSUMO-parB-ntp-bactRuvC, cbR	Cloning strain for plasmid maintenance prior to transformation into the expression host.	This study
sJK0168	DH5a / pTB146-6xhisSUMO-parB-ntp-gdpDUF1983, cbR	Cloning strain for plasmid maintenance prior to transformation into the expression host.	This study
sJK0169	DH5a / pTB146-6xhisSUMO-parB-ntp-gdpHNH, cbR	Cloning strain for plasmid maintenance prior to transformation into the expression host.	This study
sJK0170	DH5a / pTB146-6xhisSUMO-parB-ntp-gdpMethyltransferase23, cbR	Cloning strain for plasmid maintenance prior to transformation into the expression host.	This study
sJK0171	DH5a / pTB146-6xhisSUMO-parB-ntp-gdpnoPFAM, cbR	Cloning strain for plasmid maintenance prior to transformation into the expression host.	This study
sJK0172	DH5a / pTB146-6xhisSUMO-parB-ntp-bactCbiA, cbR	Cloning strain for plasmid maintenance prior to transformation into the expression host.	This study
sJK0173	DH5a / pTB146-6xhisSUMO-parB-ntp-bactDUF3102, cbR	Cloning strain for plasmid maintenance prior to transformation into the expression host.	This study
sJK0174	DH5a / pTB146-6xhisSUMO-parB-ntp-bactDUF3363, cbR	Cloning strain for plasmid maintenance prior to transformation into the expression host.	This study
sJK0175	DH5a / pTB146-6xhisSUMO-parB-ntp-bactDUF6075, cbR	Cloning strain for plasmid maintenance prior to transformation into the expression host.	This study
sJK0176	DH5a / pTB146-6xhisSUMO-parB-ntp-bactTQTQ, cbR	Cloning strain for plasmid maintenance prior to transformation into the expression host.	This study
sJK0177	DH5a / pTB146-6xhisSUMO-parB-ntp-bactUSP, cbR	Cloning strain for plasmid maintenance prior to transformation into the expression host.	This study
sJK0178	DH5a / pTB146-6xhisSUMO-parB-ntp-gdpIntegrase, cbR	Cloning strain for plasmid maintenance prior to transformation into the expression host.	This study
sJK0179	DH5a / pTB146-6xhisSUMO-parB-ntp-gdpRepB, cbR	Cloning strain for plasmid maintenance prior to transformation into the expression host.	This study
sJK0180	DH5a / pTB146-6xhisSUMO-parB-ntp-gdpYopX, cbR	Cloning strain for plasmid maintenance prior to transformation into the expression host.	This study
sJK0215	DH5a / pTB146-6xhisSUMO-parB-ntp-bactDUF3363R_A, cbR	Cloning strain for plasmid maintenance prior to transformation into the expression host. Carries a ParB–ntp pocket mutant.	This study
sJK0216	DH5a / pTB146-6xhisSUMO-parB-ntp-gdpDUF3850R_A, cbR	Cloning strain for plasmid maintenance prior to transformation into the expression host. Carries a ParB–ntp pocket mutant.	This study
sJK0217	DH5a / pTB146-6xhisSUMO-parB-ntp-gdpParBR_A, cbR	Cloning strain for plasmid maintenance prior to transformation into the expression host. Carries a ParB–ntp pocket mutant.	This study
sJK0218	DH5a / pTB146-6xhisSUMO-parB-ntp-gdpDUF6551R_A, cbR	Cloning strain for plasmid maintenance prior to transformation into the expression host. Carries a ParB–ntp pocket mutant.	This study
sJK0219	DH5a / pTB146-6xhisSUMO-parB-ntp-gdpSigma70R_A, cbR	Cloning strain for plasmid maintenance prior to transformation into the expression host. Carries a ParB–ntp pocket mutant.	This study
sJK0220	DH5a / pTB146-6xhisSUMO-parB-ntp-archDUF488R_A, cbR	Cloning strain for plasmid maintenance prior to transformation into the expression host. Carries a ParB–ntp pocket mutant.	This study
sJK0221	DH5a / pTB146-6xhisSUMO-parB-ntp-archParBcR_A, cbR	Cloning strain for plasmid maintenance prior to transformation into the expression host. Carries a ParB–ntp pocket mutant.	This study
sJK0222	DH5a / pTB146-6xhisSUMO-parB-ntp-bactAcethyltransferaseR_A, cbR	Cloning strain for plasmid maintenance prior to transformation into the expression host. Carries a ParB–ntp pocket mutant.	This study
sJK0223	DH5a / pTB146-6xhisSUMO-parB-ntp-bactDndBR_A, cbR	Cloning strain for plasmid maintenance prior to transformation into the expression host. Carries a ParB–ntp pocket mutant.	This study
sJK0224	DH5a / pTB146-6xhisSUMO-parB-ntp-gdpDUF1983R_A, cbR	Cloning strain for plasmid maintenance prior to transformation into the expression host. Carries a ParB–ntp pocket mutant.	This study
sJK0225	DH5a / pTB146-6xhisSUMO-parB-ntp-gdpMethyltransferase23R_A, cbR	Cloning strain for plasmid maintenance prior to transformation into the expression host. Carries a ParB–ntp pocket mutant.	This study
