# Supplementary material for: Versatile NTP recognition and domain fusions expand the functional repertoire of the ParB-CTPase fold beyond chromosome segregation
Source: Proc Natl Acad Sci U S A. 2025 Dec 4;122(49):e2527592122. doi: 10.1073/pnas.2527592122 (PMC12704722; doi:10.1073/pnas.2527592122)
Supplement: Supplementary file 4 — Dataset S03 (XLSX) [file pnas.2527592122.sd03.xlsx]

## Sheet: Dataset S3
Dataset S3 Description of plasmid constructions used in this study.
Plasmid	Description	Method of construction	Source
pTB146	pTB146	NA	Gift from Susan Schlimpert
pJK086	pTB146-6xhisSUMO-parB-ntp-bactDUF1015, cbR	Assembly of the following PCR-amplified fragments: pTB146 vector amplified using oJK45oJK46 primers; pTB146left-parB-ntp-bactDUF1015-pTB146right (gBlock069) synthesised as gBlock with overlapping parts to oJK45-oJK46 PCR.	This study
pJK087	pTB146-6xhisSUMO-parB-ntp-bactDUF3363, cbR	Assembly of the following PCR-amplified fragments: pTB146 vector amplified using oJK45oJK46 primers; pTB146left-parB-ntp-bactDUF3363-pTB146right (gBlock070) synthesised as gBlock with overlapping parts to oJK45oJK46 PCR.	This study
pJK088	pTB146-6xhisSUMO-parB-ntp-bactN6N4, cbR	Assembly of the following PCR-amplified fragments: pTB146 vector amplified using oJK45oJK46 primers; pTB146left-parB-ntp-bactN6N4-pTB146right (gBlock072) synthesised as gBlock with overlapping parts to oJK45oJK46 PCR.	This study
pJK089	pTB146-6xhisSUMO-parB-ntp-bactParBc, cbR	Assembly of the following PCR-amplified fragments: pTB146 vector amplified using oJK45oJK46 primers; pTB146left-parB-ntp-bactParBc-pTB146right (gBlock074) synthesised as gBlock with overlapping parts to oJK45oJK46 PCR.	This study
pJK090	pTB146-6xhisSUMO-parB-ntp-bactHTH, cbR	Assembly of the following PCR-amplified fragments: pTB146 vector amplified using oJK45oJK46 primers; pTB146left-parB-ntp-bactHTHdifferent-pTB146right (gBlock075) synthesised as gBlock with overlapping parts to oJK45oJK46 PCR.	This study
pJK091	pTB146-6xhisSUMO-parB-ntp-gdpnoPFAM, cbR	Assembly of the following PCR-amplified fragments: pTB146 vector amplified using oJK45oJK46 primers; pTB146left-parB-ntp-gdpnoPFAM-pTB146right (gBlock076) synthesised as gBlock with overlapping parts to oJK45oJK46 PCR.	This study
pJK092	pTB146-6xhisSUMO-parB-ntp-gdpDUF3850, cbR	Assembly of the following PCR-amplified fragments: pTB146 vector amplified using oJK45oJK46 primers; pTB146left-parB-ntp-gdpDUF3850-pTB146right (gBlock077) synthesised as gBlock with overlapping parts to oJK45oJK46 PCR.	This study
pJK093	pTB146-6xhisSUMO-parB-ntp-gdpDUF4417, cbR	Assembly of the following PCR-amplified fragments: pTB146 vector amplified using oJK45oJK46 primers; pTB146left-parB-ntp-gdpDUF4417-pTB146right (gBlock078) synthesised as gBlock with overlapping parts to oJK45oJK46 PCR.	This study
pJK094	pTB146-6xhisSUMO-parB-ntp-gdpHTH, cbR	Assembly of the following PCR-amplified fragments: pTB146 vector amplified using oJK45oJK46 primers; pTB146left-parB-ntp-gdpHTH-pTB146right (gBlock079) synthesised as gBlock with overlapping parts to oJK45oJK46 PCR.	This study
pJK095	pTB146-6xhisSUMO-parB-ntp-gdpN6N4, cbR	Assembly of the following PCR-amplified fragments: pTB146 vector amplified using oJK45oJK46 primers; pTB146left-parB-ntp-gdpN6N4-pTB146right (gBlock080) synthesised as gBlock with overlapping parts to oJK45oJK46 PCR.	This study
pJK096	pTB146-6xhisSUMO-parB-ntp-gdpParBc, cbR	Assembly of the following PCR-amplified fragments: pTB146 vector amplified using oJK45oJK46 primers; pTB146left-parB-ntp-gdpParBc-pTB146right (gBlock082) synthesised as gBlock with overlapping parts to oJK45oJK46 PCR.	This study
pJK097	pTB146-6xhisSUMO-parB-ntp-gdpDUF6551, cbR	Assembly of the following PCR-amplified fragments: pTB146 vector amplified using oJK45oJK46 primers; pTB146left-parB-ntp-gdpDUF6551-pTB146right (gBlock083) synthesised as gBlock with overlapping parts to oJK45oJK46 PCR.	This study
pJK098	pTB146-6xhisSUMO-parB-ntp-gdpSigma70, cbR	Assembly of the following PCR-amplified fragments: pTB146 vector amplified using oJK45oJK46 primers; pTB146left-parB-ntp-gdpSigma70-pTB146right (gBlock084) synthesised as gBlock with overlapping parts to oJK45oJK46 PCR.	This study
pJK099	pTB146-6xhisSUMO-parB-ntp-archDUF488, cbR	Assembly of the following PCR-amplified fragments: pTB146 vector amplified using oJK45oJK46 primers; pTB146left-parB-ntp-archDUF488-pTB146right (gBlock085) synthesised as gBlock with overlapping parts to oJK45oJK46 PCR.	This study
pJK100	pTB146-6xhisSUMO-parB-ntp-archHTH23, cbR	Assembly of the following PCR-amplified fragments: pTB146 vector amplified using oJK45oJK46 primers; pTB146left-parB-ntp-archHTH23-pTB146right (gBlock086) synthesised as gBlock with overlapping parts to oJK45oJK46 PCR.	This study
pJK101	pTB146-6xhisSUMO-parB-ntp-archParBc, cbR	Assembly of the following PCR-amplified fragments: pTB146 vector amplified using oJK45oJK46 primers; pTB146left-parB-ntp-archParBc-pTB146right (gBlock088) synthesised as gBlock with overlapping parts to oJK45oJK46 PCR.	This study
pJK116	pTB146-6xhisSUMO-parB-ntp-bactAcethyltransferase, cbR	Assembly of the following PCR-amplified fragments: pTB146 vector amplified using oJK45oJK46 primers; pTB146left-parB-ntp-bactAcethyltransferase-pTB146right (gBlock099) synthesised as gBlock with overlapping parts to oJK45oJK46 PCR.	This study
pJK117	pTB146-6xhisSUMO-parB-ntp-bactAviRa, cbR	Assembly of the following PCR-amplified fragments: pTB146 vector amplified using oJK45oJK46 primers; pTB146left-parB-ntp-bactAviRa-pTB146right (gBlock100.1 and gBlock100.2) synthesised as gBlocks with overlapping parts to oJK45oJK46 PCR.	This study
pJK118	pTB146-6xhisSUMO-parB-ntp-bactcNMP, cbR	Assembly of the following PCR-amplified fragments: pTB146 vector amplified using oJK45oJK46 primers; pTB146left-parB-ntp-bactcNMP-pTB146right (gBlock101) synthesised as gBlock with overlapping parts to oJK45oJK46 PCR.	This study
pJK119	pTB146-6xhisSUMO-parB-ntp-bactDndB, cbR	Assembly of the following PCR-amplified fragments: pTB146 vector amplified using oJK45oJK46 primers; pTB146left-parB-ntp-bactDndB-pTB146right (gBlock102) synthesised as gBlock with overlapping parts to oJK45oJK46 PCR.	This study
pJK120	pTB146-6xhisSUMO-parB-ntp-bactMethyltransferase25, cbR	Assembly of the following PCR-amplified fragments: pTB146 vector amplified using oJK45oJK46 primers; pTB146left-parB-ntp-bactMethyltransferase25-pTB146right (gBlock103) synthesised as gBlock with overlapping parts to oJK45oJK46 PCR.	This study
pJK121	pTB146-6xhisSUMO-parB-ntp-bactnoPFAM, cbR	Assembly of the following PCR-amplified fragments: pTB146 vector amplified using oJK45oJK46 primers; pTB146left-parB-ntp-bactnoPFAM-pTB146right (gBlock104) synthesised as gBlock with overlapping parts to oJK45oJK46 PCR.	This study
pJK122	pTB146-6xhisSUMO-parB-ntp-bactCagX, cbR	Assembly of the following PCR-amplified fragments: pTB146 vector amplified using oJK45oJK46 primers; pTB146left-parB-ntp-bactCagX-pTB146right (gBlock105) synthesised as gBlock with overlapping parts to oJK45oJK46 PCR.	This study
pJK123	pTB146-6xhisSUMO-parB-ntp-bactDam, cbR	Assembly of the following PCR-amplified fragments: pTB146 vector amplified using oJK45oJK46 primers; pTB146left-parB-ntp-bactDam-pTB146right (gBlock106.1 and gBlock106.2) synthesised as gBlocks with overlapping parts to oJK45oJK46 PCR.	This study
pJK124	pTB146-6xhisSUMO-parB-ntp-bactHNHHNH, cbR	Assembly of the following PCR-amplified fragments: pTB146 vector amplified using oJK45oJK46 primers; pTB146left-parB-ntp-bactHNHHNH-pTB146right (gBlock107.1 and gBlock107.2) synthesised as gBlocks with overlapping parts to oJK45oJK46 PCR.	This study
pJK125	pTB146-6xhisSUMO-parB-ntp-bactMethyltransferase23, cbR	Assembly of the following PCR-amplified fragments: pTB146 vector amplified using oJK45oJK46 primers; pTB146left-parB-ntp-bactMethyltransferase23-pTB146right (gBlock108.1 and gBlock108.2) synthesised as gBlocks with overlapping parts to oJK45oJK46 PCR.	This study
pJK126	pTB146-6xhisSUMO-parB-ntp-bactRuvC, cbR	Assembly of the following PCR-amplified fragments: pTB146 vector amplified using oJK45oJK46 primers; pTB146left-parB-ntp-bactRuvC-pTB146right (gBlock109) synthesised as gBlock with overlapping parts to oJK45oJK46 PCR.	This study
pJK127	pTB146-6xhisSUMO-parB-ntp-gdpDUF1983, cbR	Assembly of the following PCR-amplified fragments: pTB146 vector amplified using oJK45oJK46 primers; pTB146left-parB-ntp-gdpDUF1983-pTB146right (gBlock110.1 and gBlock110.2) synthesised as gBlocks with overlapping parts to oJK45oJK46 PCR.	This study
pJK128	pTB146-6xhisSUMO-parB-ntp-gdpHNH, cbR	Assembly of the following PCR-amplified fragments: pTB146 vector amplified using oJK45oJK46 primers; pTB146left-parB-ntp-gdpHNH-pTB146right (gBlock111.1 and gBlock111.2) synthesised as gBlocks with overlapping parts to oJK45oJK46 PCR.	This study
pJK129	pTB146-6xhisSUMO-parB-ntp-gdpMethyltransferase23, cbR	Assembly of the following PCR-amplified fragments: pTB146 vector amplified using oJK45oJK46 primers; pTB146left-parB-ntp-gdpMethyltransferase23-pTB146right (gBlock112.1 and gBlock112.2) synthesised as gBlocks with overlapping parts to oJK45oJK46 PCR.	This study
pJK130	pTB146-6xhisSUMO-parB-ntp-gdpnoPFAM, cbR	Assembly of the following PCR-amplified fragments: pTB146 vector amplified using oJK45oJK46 primers; pTB146left-parB-ntp-gdpParBc-pTB146right (gBlock113) synthesised as gBlock with overlapping parts to oJK45oJK46 PCR.	This study
pJK131	pTB146-6xhisSUMO-parB-ntp-bactCbiA, cbR	Assembly of the following PCR-amplified fragments: pTB146 vector amplified using oJK45oJK46 primers; pTB146left-parB-ntp-bactArsA-pTB146right (gBlock124.1 and gBlock124.2) synthesised as gBlocks with overlapping parts to oJK45oJK46 PCR.	This study
pJK132	pTB146-6xhisSUMO-parB-ntp-bactDUF3102, cbR	Assembly of the following PCR-amplified fragments: pTB146 vector amplified using oJK45oJK46 primers; pTB146left-parB-ntp-BactDUF3102-pTB146right (gBlock125) synthesised as gBlock with overlapping parts to oJK45oJK46 PCR.	This study
pJK133	pTB146-6xhisSUMO-parB-ntp-bactDUF3363, cbR	Assembly of the following PCR-amplified fragments: pTB146 vector amplified using oJK45oJK46 primers; pTB146left-parB-ntp-bactDUF3363-pTB146right (gBlock126) synthesised as gBlock with overlapping parts to oJK45oJK46 PCR.	This study
pJK134	pTB146-6xhisSUMO-parB-ntp-bactDUF6075, cbR	Assembly of the following PCR-amplified fragments: pTB146 vector amplified using oJK45oJK46 primers; pTB146left-parB-ntp-bactDUF6075-pTB146right (gBlock127.1 and gBlock127.2) synthesised as gBlocks with overlapping parts to oJK45oJK46 PCR.	This study
pJK135	pTB146-6xhisSUMO-parB-ntp-bactTQTQ, cbR	Assembly of the following PCR-amplified fragments: pTB146 vector amplified using oJK45oJK46 primers; pTB146left-parB-ntp-bactTQTQ-pTB146right (gBlock128.1 and gBlock128.2) synthesised as gBlocks with overlapping parts to oJK45oJK46 PCR.	This study
pJK136	pTB146-6xhisSUMO-parB-ntp-bactUSP, cbR	Assembly of the following PCR-amplified fragments: pTB146 vector amplified using oJK45oJK46 primers; pTB146left-parB-ntp-bactUSP-pTB146right (gBlock129.1 and gBlock129.2) synthesised as gBlocks with overlapping parts to oJK45oJK46 PCR.	This study
pJK137	pTB146-6xhisSUMO-parB-ntp-gdpIntegrase, cbR	Assembly of the following PCR-amplified fragments: pTB146 vector amplified using oJK45oJK46 primers; pTB146left-parB-ntp-gdpIntegrase-pTB146right (gBlock131.3 and gBlock131.2) were synthesised as gBlocks with overlapping parts to oJK45oJK46 PCR.	This study
pJK138	pTB146-6xhisSUMO-parB-ntp-gdpRepB, cbR	Assembly of the following PCR-amplified fragments: pTB146 vector amplified using oJK45oJK46 primers; pTB146left-parB-ntp-gdpRepB-pTB146right (gBlock132) synthesised as gBlock with overlapping parts to oJK45oJK46 PCR.	This study
pJK139	pTB146-6xhisSUMO-parB-ntp-gdpYopX, cbR	Assembly of the following PCR-amplified fragments: pTB146 vector amplified using oJK45oJK46 primers; pTB146left-parB-ntp-gdpYopX-pTB146right (gBlock133) synthesised as gBlock with overlapping parts to oJK45oJK46 PCR.	This study
pJK171	pTB146-6xhisSUMO-parB-ntp-bactDUF3363R_A, cbR	Assembly of the following PCR-amplified fragments: pTB146 vector amplified using oJK45oJK46 primers; pTB146left-parB-ntp-bactDUF3363R_A-pTB146right (gBlock164) synthesised as gBlocks with overlapping parts to oJK45oJK46 PCR.	This study
pJK172	pTB146-6xhisSUMO-parB-ntp-gdpDUF3850R_A, cbR	Assembly of the following PCR-amplified fragments: pTB146 vector amplified using oJK45oJK46 primers; pTB146left-parB-ntp-gdpDUF3850R_A-pTB146right (gBlock165) synthesised as gBlocks with overlapping parts to oJK45oJK46 PCR.	This study
pJK173	pTB146-6xhisSUMO-parB-ntp-gdpParBR_A, cbR	Assembly of the following PCR-amplified fragments: pTB146 vector amplified using oJK45oJK46 primers; pTB146left-parB-ntp-gdpParBR_A-pTB146right (gBlock166) synthesised as gBlocks with overlapping parts to oJK45oJK46 PCR.	This study
pJK174	pTB146-6xhisSUMO-parB-ntp-gdpDUF6551R_A, cbR	Assembly of the following PCR-amplified fragments: pTB146 vector amplified using oJK45oJK46 primers; pTB146left-parB-ntp-gdpDUF6551R_A-pTB146right (gBlock167) synthesised as gBlocks with overlapping parts to oJK45oJK46 PCR.	This study
pJK175	pTB146-6xhisSUMO-parB-ntp-gdpSigma70R_A, cbR	Assembly of the following PCR-amplified fragments: pTB146 vector amplified using oJK45oJK46 primers; pTB146left-parB-ntp-gdpSigma70R_A-pTB146right (gBlock168) synthesised as gBlocks with overlapping parts to oJK45oJK46 PCR.	This study
pJK176	pTB146-6xhisSUMO-parB-ntp-archDUF488R_A, cbR	Assembly of the following PCR-amplified fragments: pTB146 vector amplified using oJK45oJK46 primers; pTB146left-parB-ntp-archDUF488R_A-pTB146right (gBlock169) synthesised as gBlocks with overlapping parts to oJK45oJK46 PCR.	This study
pJK177	pTB146-6xhisSUMO-parB-ntp-archParBcR_A, cbR	Assembly of the following PCR-amplified fragments: pTB146 vector amplified using oJK45oJK46 primers; pTB146left-parB-ntp-archParBcR_A-pTB146right (gBlock170) synthesised as gBlocks with overlapping parts to oJK45oJK46 PCR.	This study
pJK178	pTB146-6xhisSUMO-parB-ntp-bactAcethyltransferaseR_A, cbR	Assembly of the following PCR-amplified fragments: pTB146 vector amplified using oJK45oJK46 primers; pTB146left-parB-ntp-bactAcethyltransferaseR_A-pTB146right (gBlock171) synthesised as gBlocks with overlapping parts to oJK45oJK46 PCR.	This study
pJK179	pTB146-6xhisSUMO-parB-ntp-bactDndBR_A, cbR	Assembly of the following PCR-amplified fragments: pTB146 vector amplified using oJK45oJK46 primers; pTB146left-parB-ntp-bactDndBR_A-pTB146right (gBlock172) synthesised as gBlocks with overlapping parts to oJK45oJK46 PCR.	This study
pJK180	pTB146-6xhisSUMO-parB-ntp-gdpDUF1983R_A, cbR	Assembly of the following PCR-amplified fragments: pTB146 vector amplified using oJK45oJK46 primers; pTB146left-parB-ntp-gdpDUF1983R_A-pTB146right (gBlocks173 and gBlocks110.2) synthesised as gBlocks with overlapping parts to oJK45oJK46 PCR.	This study
pJK181	pTB146-6xhisSUMO-parB-ntp-gdpMethyltransferase23R_A, cbR	Assembly of the following PCR-amplified fragments: pTB146 vector amplified using oJK45oJK46 primers; pTB146left-parB-ntp-gdpMethyltransferaseR_A-pTB146right (gBlocks174 and gBlocks112.2) synthesised as gBlocks with overlapping parts to oJK45oJK46 PCR.	This study
