# Supplementary material for: Versatile NTP recognition and domain fusions expand the functional repertoire of the ParB-CTPase fold beyond chromosome segregation
Source: Proc Natl Acad Sci U S A. 2025 Dec 4;122(49):e2527592122. doi: 10.1073/pnas.2527592122 (PMC12704722; doi:10.1073/pnas.2527592122)
Supplement: Supplementary file 5 — Dataset S04 (XLSX) [file pnas.2527592122.sd04.xlsx]

## Sheet: Dataset S4
Dataset S4 Description of oligonucleotides used in this study.
Primer	Sequence
oJk45	gcagagctccgtcgaca
oJK46	ACCACCAATCTGTTCTCTGTGAGCC
gBlock	Sequence
69	ggctcacagagaacagattggtggtAGCGACATCCGCCCTTTCTGTGCGGTCCGTCCGAATGAAATTTTTGCTAGCAAGATCGCGGCACTTCCATATGATGTCTATACGCGCAAAGAAGCGAAAAAAGAAGTTGAAAAGAACCCGCTTAGCTTTCTGAAGATTGATCGTCCTGAAACGATGTTCCCTGATGAAATGGATATGTACGCCCCGAAGGTTTATCGCAAGGCTCGTAAGGTCTTAGAGGAGATGATTGAGAAAGGAGAATTTATCCAGGACGAGACACCGTGCTACTATCTGTATGAGTTGACACGTAACGGGCATCGTCAAACGGGAATCGTTGCGTGTGCGTCGATTGACGACTATTTCAACGGTACCATTAAAAAACACGAAAACACTCG…
70	ggctcacagagaacagattggtggtGCGACGGCTATCCCCAAGATTACGTTAAGTAGCAGTCGCGACATTCCGTTTAACCGCCTTGTGTTAAGCCAATCGAATGTGCGCCGTGTCAAATCTGGGCTGAGCATTGAAGAACTTGCCCGCGATATTGAACGCCGCGGCCTTCTGCAGAGCTTGAATGTGCGCCCTATTCTGGATGATGCCGGCGTAGAGACCGGCAGTTATGAGGTTCCCGCCGGTGGGCGTCGCTTTCGTGCCCTTGAGTTACTGGTTAAACAAAAGAAGCTTGCAAAGACCGCTCCCGTGCCCTGCGTTGTGCGTGAGGCTGGGAGTGCCATCCTGGCGGAAGAGGATTCACTTGCAGAAAACGTGCAGCGCGTCGCCCTTCATCCTTT…
72	ggctcacagagaacagattggtggtGATTTAGTCTTTGCTCCGTCCCAAATTGAGACCTGGCCGATCGAGCGCTTACGCCCTTACGCACGCAATGCCAAAATGCATGAGGATGACCAGGTAGCTAAAATTGCAGCATCGATGGCGAAATTTGGCTGGACAGTCCCCTGCATGGTCGCAGATGATGGTGAATTGATCGCCGGGCATGGCCGCGTTTTAGCCGCCACTATGTTAGGCTTGAAAGATGTTCCAGTCATCCGCTTGAGTCACCTTGATGAGGCCGAGCGCCGTGCCTATCGTATTGCCGACAATAAGTTGACTGAATTGGGGGAATGGGATGAGGCCGTGCTGCGTGATGAGGTAGCAGGTTTGTTAGCAGAGGACTTTGACCTGTCACTTTT…
74	ggctcacagagaacagattggtggtCTGGAGAAGCGCCCCTATCCTCTTGATCTGATCTACGTCCCCGTAAAACGTGCAAAGACGCTGGATCAGCAGAAGGTCTTGACGCTTGCGGAGGACATTTTGAAGAACGGTCAAAAAACTCCAATTCAAATCCGTAGTGATAATAAGCGTTTTGTGTTAATCGAAGGTTTGCACCGTTTAGAGGCTATTCGCGCCCTTGGCGGCGATACAGTGGAAGCATATTTGGTGCGTGCCCGCCTGCATTAAgcagagctccgtcgacaagc
75	ggctcacagagaacagattggtggtCCGGGCAAATATCAACCACGCACACAAATGGACTCGGAGTCCCTGCAAGAACTTGCAGATTCCATCCGCGCCCAGGGGCTGATGCAACCGATCCTTGTGCGTGAGGTAGCTGGAGGTCACGAGATTATTGCAGGCGAGCGCCGCTGGCGTGCGGCGCAGATGGTCGGTCTTGACGAGGTCCCTGTCTTAGTCCGCGAGGTTGGAGATGATGCGGTTGCAGCTATGACACTTATCGAAAATATCCAACGTGAGGATTTAAATGCGATTGATGAGGCTCACGGAATGCAGCGTTTAATCCATGAGTTCGGCATGACACACGATGCCGTTGCTCAAGCCTTGGGTAAATCACGCGCAGCAGTCAGCAACTTATTGCG…
76	ggctcacagagaacagattggtggtGCGAAGAATTCCGGTAATACCCGTAAAAAGAATAGTGAGAACATCAAGGAAGCTCAAATTAGCTCTAACCTGCGCGCGACCTACGGCGATTCGTGGAATATCAATAACTTTATCAAGGCAAGTCCGTATTTTGACGAGGAAACAGTATATGAAAACTTCAAAGAGAAGTACGCACAACAGAATCCTGCATACGGTTTAAGCCAGGAGATGGACGACATTGACAAGACATTTAAGGATTTGGGGGAAGACAAGGAAATCGACATGACCAAAATCGATATCTCAACCCCGCAAGAGTTCTTGAATATTTCCGACACGGCAAAATATATGAACACCCAGAAATATAACGGTATTAAGGCCGTTAGTTACAACATGAA…
77	ggctcacagagaacagattggtggtGCGTTTAACATCATGGACTTGATGAATGCAACAACAAAAGCAGCGGCAGGGGAAAATAACGAGTATCAAGAAATTACTTTAGGGATCCGTGACATCGTCGTAACAAAGCACAACAAATATAGTATGGATGGCCTGAAGGACCTGGCCGCCGGTATCGAGATGGATGGGTTGCAAGAACCTCTGGTACTTGGGCAAATTAACGGAGAGTATTGGTTAATCTCGGGGCATCGTCGTATGGCAGCATTAAATATTTTAGTGACTGAAGGAAAAGAAGCATTTGAGACGGTCAAATGCCGCTACAAACAGATGACCGAAACAGAGTTCCGCATCGCGTTGCTTGTCGGAAATACGTTCAATCGTAAGATGACAGACTA…
78	ggctcacagagaacagattggtggtTATGTCAAAATCCACGACATCGTACCCTACGAGCGCAATGCGCGCCATAACGCATCTGCGGTGCCCGTCGTTGCCGATTCTATCAAAGAATTCGGGCTTCGTGGCACGATCGGATTGGAAAGCCGTGAGCGTCCCGTCATTGTTTGGGGACATACGCGCGTTGAGGCGTGTCGCTCATTAGGCTGGGACGAGATCCCAGATTCTAAAATCGAATATTGTGACGATCTGACAGATGAGCAAATTAAAGCCTTCCGCATTGCAGATAACAAAACGGGAGAAGTGGCTACCTGGAACAAGAGCATGTTACGCGAGGAAGTCCGCTCATTAAAGGATTTCGATATGTCACGTTTCGGCTTGGACTTCAAGTCTAAACG…
79	ggctcacagagaacagattggtggtCTGAAGCGTCATGGGATGGTGCGTCTTACATTTCTGTTCAATAACGATAACAAGATTACCGAGATTCCTATCATCCGTATTCGCCCAAATAAAGCACAACCTCGCAAGCAGTTCGACGAGGCATCCTTAACTTCATTATCCCAGTCAATCACTGAGAATGGTATTTTACAGCCTTTAACGGTGCGTCGCGCTTCTCAATCAGAATACGAACTGATCGCTGGTGAACGCCGTCTTCGCGCATCTGTAATGGCTGGCTTAAAGAAAGTGCCATGTATCATTGTTAAGTGTTCAGACAAGGAATCCGCCATCTTTGCCCTTCTTGAAAATCTGCAACGCTCGGACTTGGGCGTATTTGAGGAAGCGCGCGGTATCTC…
80	ggctcacagagaacagattggtggtATTCAGAAAGAGCTGTTAAAGCTGCCGGTGGAAGACTTAGTTCCATACGAGAACAATCCGCGCGTCATTTCGCCAGAGGCGGTCAACGCATGCGCCGAATCAATGCGCCAGTGTTCCGCTCTTGACCCCATTGAAGTAGACGAAAACAACGTAATTCTTAGCGGCCACACACGTCGCTTGGCCTTAATGCAATTGCACGTGAATACAGCCGATGTAGTTCGTTATACGGGGCTTACCGAGGAGCAAAAACAAAAGTATCGCATTTTAGCTAACAAGACAGGTGAGATGAGCGGCTGGGATTTCGGGAAACTGGAACAGGAGTTAGCAGAGGTCGATTTCGGCGACTTTGATTTTGACTTTGACCTTCCAGCGGG…
82	ggctcacagagaacagattggtggtAAAAAGATCGTTTCACGCGGACGTGTCCTTGGAAAAAACTCGTCTGAATTTGCTCGCATGTTAGAGGGCTCTGAGGGCACGAAGACGTTCACGCTGAAATCCGGTCGTCAAGCGAAATTCTTATTGACAGTGGTGCTTTCCGGAGAGATTGAGTCCCGCACGTTTGTAGACCCTGCAGTTAACGGCCGTGACCAATCTCTGTTGACACCCGAGAGCGTCTCGGATATCTCCCGCACTATCAAATTGCAACAGTTCTTTCCCGCAATCGGTCGCATGGTTGGCGAGCGCATCGAAGTTTTAGACGGTTCTCGTCGCCGTGCCGCTTGCATTTTCAATGAGACAAAATTTGAAATTCTTGTGACTAAAGACGAAAT…
83	ggctcacagagaacagattggtggtTTTAAGAACTCGCAAAAACGCATTGATGACATTATGCCCGCAGATTTTTCCGCGACACCTTACACGGACAAACAACTGTCTACCGCCGTTTTGACTAGTGGACAGGGCTACCAACGCCCCGTACAAGCGAAGAACGTTCAGGGCATTATCGACAATTTCAATCCGATGCTGTTAGACCCAATTATTGTCAATTTTCGTGTTGGCAAGTATTATGTTATCGACGGTCAGCATCGCATTGTGGCATTGAAGAAGATGAATAATGGGCGTGAGTGCATGGTACAATGTAAAGTATTGAGTGGCCTGACCTACGAGCAGGAGGCTCTTCTGTACCATCAGTTAGATGCGTCTAAACGCAAACTGAGCTTAGCAGACGA…
84	ggctcacagagaacagattggtggtAGCATGGGGACTAAGTATGATAAAGGGGATCGTCAAGGGATGACTGCCGCAAAAACGTTCTCTGCTCCGCCGGGAAACATTATTATCGTGGCAGGACACAATTACCGTAAAATCGACCAGGAGCGCGTAAATATGTTTGCTCAAATGTACTTAGACAAAAAGGATGTACCTCCCATTTTAGTCGCTTTAGGAGACAACGATGAACTTGAACTTGTAGATGGTGAACATCGTGTCCGTGCGGCGCTTCAGGCGGGGATTCCGAAGGTAGCTATGATGGAGTTTTCAGGAACAAAAGAGGAACGCCTTGCAGCAGCGTGGCGCTTTAATCAAGGCTCCAAAGGGACCCCCACGGAAAATGCAGTGGCATTTCTTCG…
85	ggctcacagagaacagattggtggtAAAATTAAGTTAGACAAGTTAGCGTTCTCCAAATACGATCCGCGCGAAGATCTGGACGAAGAGTACATTGACGAGCTTGCCAAGAGCATCAAGGCCGACGGGCTTTGGAATCCAATTTTGGTCAAGCGTCTGAATAACGGCGCGTATGAGGTAATTTCCGGTGGACATCGTCTTCGTGCTGTTAAGAAACTTGGTTGGGATGAAATTGAGGCCAAGGTACTGGACATCGAAGATGATATTGGAGCCATTTTATCCATTAAAACGAACTTCTTGCAAAAGAACTTAACTGACATCGAGGAGGCGAAGGCTATCAAAAAAATCATCGACGACTTCGGGTACACGCAGTCCGAGATCGCTGAACGCCTTGGAAAGAG…
86	ggctcacagagaacagattggtggtCAGAAGACTAAGAAAACTGGGTTACCTGAGTTCATTGATATGAAGCATGATCGCCACTTTGTCGACCTGATTTCCACGCGCGTCAAAGGCCCGCAAATCCGTATGATTCCTGTCAATAAAATCGATCCCAATCCGCGCCAAGCCCGCTCCGAGTTAGGAGAAATGAAGGAGCTGATGGACAGTATTAAATCGAAAGGCATTTTAGAGCCAATTTTGGTCCGTCCAAAAGGGGGTCGCTACGAGATCATTGCCGGAGAGCGCCGTTTCATGGCCTCGAAGAAGGTAGGTATTGACGAAATCCCCTGCATCGAGATGATCGTCTCCGATAACGAGGCAATGGAACTGACACTTATCGAGAATCTTCAACGTAAGGA…
87	ggctcacagagaacagattggtggtGCGAAAAATAAACGTACTAGCGAAAAGATTAACGTTGTTTATATCGACGCTAGCGAACTGAAGCCGGCAGAATATAATCCGCGCACTTGGGACAGCTCAGCGGCTGATAAGTTGACGGAGTCGATTAAGCGCTTTGGATTGGTGGATCCCCTGATCGTAAATAATGCCCCTAATCGTAAAAATATCTTGGTCGGGGGTCACTTTCGCTATGAAATTGCTAAAAAGCTGGGAATTAAGAAGATTCCCGTCGTCTACGTGAACATCCCAGATATCGACAAGGAAAAAGAACTTAATCTGCGTCTTAACCGTAACACAGGGGACTGGGACTATGACCTGCTTAAAAGCTTCGATATCGATCTTCTGTTAGACATTGG…
88	ggctcacagagaacagattggtggtGGCGTAGTCATCGATACGCCTCAATTACGCATGGAAATCAAATTCGTGAGCGTTGAATCGTTATATACTCACGAGGAAACAATTCCTGCGGCGTTGGACCAATTACAACAAGAGCTTCTTGAAGAACAGATCTTGAAACATCCTATTATTGTGGACCTTAAGACCAATGTGGTACTGGATGGAATGCACCGCGTTGCAGCACTTAAGAACTTACAGTGCGAAATCGCTCCGGTGTGCTTAGTAAACTATCTTAACCCAGCAATCGAGCTTTACGCTTGGTACCGCGAATTCGACGGTGATAGTAGTTTCAAGAGCCTTCTGAGTGAGGTTAGTTCCAAGGGACGCTATAAGCAACTGCGTCGTTCTAGCAAGCA…
99	ggctcacagagaacagattggtggtTTGACGACGGACCGCTTGATCTTACGTCCTTGGAAGGAGGAAGACGCTGAAGAATGCTACCGTTATGCTAAAGATCCGCTGGTTGGTCCAGCTGCTGGGTGGCCCGTACACACATCGATCGAGAACTCTCGTCAGATTATCAAGGAAGTCCTTTCGGGGCCGGAGACGTATGCCATCGTATTAAAAAAAACCGGACTGCCAATTGGATGTATTGGCCTGGACCATACTGATCTGACTAAGGAACCGGATCAAGCAGAGCTTGGATACTGGTTAGGTGTGCCTTATTGGGGGCAAGGCTTAATGCCTGAAGCCGGTGCAGAAGTGCTGCGCCACGCCTTCGAGGACTTAGGCTTAACTAAGGTGTGGTGTTGCTA…
100.1	ggctcacagagaacagattggtggtGAATATAAATACACGAAAAACGAAAATTATGAGGACTTTGCAAGCGGTCGTGTACTTTATCATGTGGGTGGGGAACCTACATTCCCTGTTCGCTTATCCCTTGAAATCTACGAGCGCTGTCTGCATTATTCCAATAAAAAAACCGACATCTCGCTTTATGACTGTTGCTGTGGAGGGGGCTATTTGCTTACCATTTTAGGGTTACTGAAAAGTAATAGTATTAGCTCCCTGTACGGCTCTGACATCAACTCTGAATCGCTTAAACTTGCGGATGATAATTTAGGTTTGCTGACAAAAGCCGGAATTTCCCGCCGTCGCGATGAACTTGAGGCGCTGTATCAGAAATACAAAAAAGTGAGCCATACTGAAGCTCT…
100.2	GGCAAACGCAAATTCGAAATTTATAAAAAAAAGGTCTTCGGCACATTGTCATGTGCTAAGGAGTACGTCCAACAGAGCCGTCTGGAGGATTGGGTACAACTTTTCCTTCGCGGAGATGGAAAAAATATCGAATTAGCGAATGGGTTAAAGGACAACAATTTTAAATATGTCAGTTTGGTAATGATTAATCTTAACGACATGGACGTTACCGAAGAGGTACCTGAATACATTACGGAGAACAGTGACAAGGAATGGTTCTACTATGAGATTAACGAGATGATTAACAAAATTGAGAATGGTTGGGACATGCCTCCGCTTATTGTCCATTTTCAGAAAGGCATTTATCACCCTCTGGATGGACGTCATCGCAATATCGCTCTTCGTAAGTTAGACATTACT…
101	ggctcacagagaacagattggtggtGAGACGGTGACGTATAGTAAAGGAAAGATTCTTTTCCGTGAAGGTGATTTAGCACTTACAATGTACGTGATCAAGGCCGGAACTGTCGGTGTCTACACAGATTACGGAACTTCCTTTGAAAAACAGATTGCTGTATTGAAGCAAGGGGATTTCCTTGGGGAGATGGGTATGATCGAGGGGCTGCCCCGCACGGCAACAGCAGTCGTCCTTGAGGACGCAGCAGTTCTTACGGAACTTACGGAGGAGGACATGGTCTTGTACTTTCGCTCACGCCCGGATCAGATGATCCGCATCATGCGTCAACTGAGCAGCCGTATTCGCGAAATGAATGGGCGTTTCTATAGCGCCTGCCGTACTCTGCGTGAAAGCGAAAC…
102	ggctcacagagaacagattggtggtGATCGTATCAACCAGGGTACATCGAATATTATTCAGACTCGCAAGACCGTGGACTGGCTGGTTAATCATACCCGCGTAAATGTGTTTAATCCGATGACGTTCGAGGGGTATCAACGTTCGATCGATAAAAAGCATTGTGCCAAAATCGTCGATTACTTATCCCGCGAGTTCTTTCTGCCGACTTCCATTATTTGTGCATCCCGCAAAGAGTACACGGAGAATGCGCAGTTGTATATCGTTGATGGTCAACATCGCGTGGAGGCATTACGCCTGCTTCGTCAGGAGTATCCTGCGCGTTACAAGCAGGTGAAGGACTATGAGTTGTCTGTGATTGTTCTTGAGAAGGCCGAAGAGGAAGTAGAAATTGACACATT…
103	ggctcacagagaacagattggtggtATCGAGCGCATTATTGATCCCAATTACTTGTACTTTGGACACCAGCACATCGGGACGATTGACTACTTTGGCGAAAAATATCACTCAGTACATATTTCCGAGATGCCTCACTACAAGTTGTTGTTAGGTAATGAGGAGCCATACATGGAATATCTGAAACAAAGTTGGAACTATCTGATGCCCAAGAGCAACACGATCAAAACCCGCAAGCTGAAGGTGCAAAAATTCAAGGAGTTGAAAAAGGACATTGAAAAGAACGGGTGCAAGATCCCTATCACTATCTGTAAGCGCGTTGATGGGAACTATGTCATCGTGAATGGGAATCATCGCGCCAGTATCTGTTTGTTTTTGGGGCGTCAGATCAAAGTGCAGGA…
104	ggctcacagagaacagattggtggtACCCCTTTGTCGAGTCTTAAATTGATGGAAGTAGACCGCATCCGTCTGCACGAGTGCCATGAGGCCACACGCCTGGAAGAAACTTGCCGTCGTATTCGCGATGATGGCGAAGTCAAAAACCCAATTATCGCGTTACCCCTGTCCGAGGGTGGATGCTTGGTACTGGACGGAGCACATCGCTTCGCCAGTTTGTTGCGTCTGGGCTGTCGTAAGGCGCCTGTTCAATTGGTAGACCCAAAAGATGTTGTGCTTAAAGCCTGGTCACATTTGGTTTCACGTGGCGAGTGGCTTGACCGCCTTCGTAGCGATCCCAAATTATCTTGGACGACTCACCCGCCGGAGGGCGTTCGCGGGATTCGCTGGATGACCGGGGA…
105	ggctcacagagaacagattggtggtAACGCAGTCACTGAAACCGCAGCAGCGGAACCCGTATCTGGCGTAGAAATTTTTGTGCCTTTAGCCAAATTAAAGAAGTCTCCTCGTAATGCACGCAAAGTTCCGCATGGGGAGGCAGCAATTGAAGCACTTGCAGCTTCGATCCAACATAAGGGTCTTATTCAAAACTTAGTTGTAGAGCCTGAAGTAAAAGAGGACGGGACGCCGACTGGCTACTACTTGGTGACGGCAGGTGAGGGGCGCCGTCTTGCAATGCTGTTACGCGCAAAGCGTAAGCAAATTAAAAAATCGGAACCGGTACGCTGTTGGCTGGTAATCAATACGGACCGCCGCACCTATCATCTGGAATTACGCGCGACTCCTGCAACTTATAT…
106.1	ggctcacagagaacagattggtggtAGCAATTTGCTTCCGATCGCTAAGATCAACCTGACAGGCGGAACCCAGACTCGTGCAAGTTTGGACCAAGACACGATCAACGACTACCGCGACGCGCTGCAGGATGATGCGACGTTTCCGCCCGTTATTGTGTACCATGATGGAGAGCACTACTGGCTGGCGGATGGTTTCCACCGCGTGCACGCGCATATGGCCCGTAAGCTTGTCAACATCGAAGCCGATGTCCGCCAGGGAACCCGCCGTGATGCTGTGTTGTACAGCGTGGGGGCAAACGCCAGCCACGGTTTGCGCCGCACTAATGAAGATAAACGTCGTGCCGTTATGATGCTGTTAGATGACGTGGAATGGTCGGGCTGGTCAGACCGTGAAATCTC…
106.2	AAGCTTTACAGGCAACAACGAATGGTACACGCCGGCACGCTACGTGGAGCTTGCTCGCACTGTGATGGGACAGATCGACGTCGATCCTGCCTCCAATGATCACGCTCAGAAGACCGTCAAGGCTGCAACATACTATACCCAGGAAACGAACGGGTTAGACAAAGAGTGGCATGGAAAAGTATGGATGAACCCACCATACTCACAACCGGACATCGTACATTTTATCGTCAAGGCTATTGCCGAATATCAAGTGGGATGCTGTACCGAAGCGATTGTGTTGACACACAATAGTACCGATACTGCATGGTTTGACATGCTGTTTAAGAACGCGGATGCCATTTGCTTCACCACCGGGCGCATTCGTTTTGAAAGCCCAGAAGGCGAAAAGGCTGCGCCTGC…
107.1	ggctcacagagaacagattggtggtAGTAATATCAAGTCTGAACTTCAACAGGAGGATATCAACAATGAGCTGAAGGAGGTGCTTTCAGTAGTCAAATATAAAAGCCAAAAAGAGCTTAAGACCATCAATATTAACAACATCGTCACTTCTGAGTATAAAAAAATTTCCCGCTCAAACACGATCATGGGCTTGACGAGTGTTGTTAGCAACATGGGAATCTTGAATCCGATTATTGTCATCAGCTTAGAAGACAAAGATGATAACGGCAACGAGCAATATTTACTGCTGGAGGGCCTGCGTCGCATTTACGCATCGATGCGTAACGAACTGGACGAGATCTCCGCGATTGTATTACGCTTTGATAATGAAGACATTGAGAAAGTTTTGGAAATTGCCTC…
107.2	AACAAAGAAGATACGTCGTCCTTCAACAGTAATTTAATCGACGACAAAGAAGACAAAAACCTTTTATCCGCGGATAAAGTCCGCGAGGTATTAGACCTGAAAAATGAGGACATCGAGGATAAGGACTTAGATGAATTGAATAAGTCGAAGAAGATCCGCGAAAACATCGTTCAAGATGTAAACAATCGTGAGATTATGGATAAAAATATTAAAACTGCTATCTTCATGCGCGATGACTTCACATGCCAATGCTGTGGGCGCGGGGGGAAGCGCTGGTTAGGGATTTTGGTAGGACATCATATTGTGCCCGTGTATTTAGGAGGAAACGATACAGAAGAGAATGGGCTGACCCTTTGTTCGAACTGTCACATCATTCTGCATGACTACCTGTTTGGAAAC…
108.1	ggctcacagagaacagattggtggtAAGTTGGTCAACGTGACCGACATTGAACCATCAACGTATAACCCTCGCGTGGCTGATCCCAAGCGTCTGGATCTTATCGAATTATCTCTGCGTAAGCTGGGGTTTCTTCTGCCGCTGTACGCGACCCCGGACGGCGAAATCATTTCAGGCCACCAACGCCACCATGTTGCCTGCCGCATGGGAGCGACGAAAGTCCCAGTGTTTACAACGAAAGCTATGGACTTGACAGAACGTAAAGGAGTTAACGTAGTATTTAACCGTGCCACTAACGATTTGGGGCAGAGCGATACTGTGGCTAAAATTAACGATCAATTGAAAGCTGCCGACGTTCTTAAGTTAGCTGAGAACGTGCCAGACAAAGAACCCGATTCTGA…
108.2	ACATCCAAGTCATTCGACGTTGCAGAGGCGAAAAACCGCGACCGCTGGATTAAGAAGCATGGACGTTGCGTCTTAGACTTTGGAGCTGGTCATTTACACGAAACGCGCATCTTGCGCGGGCTGGGGATCGCCGTTACGCCGTTCGAACCTTATCGTGTAACGGATGGGAATGATATCAACAAGACAGTAAGCATCGCTCTTACAGAGGAGTTCTTGGAGGCGATCGGAACCCAACAGCTGCGCTATACCTCGATTTTCATCTCGTCCGTTTTGAATTCTGTGCCGTTTCGCAAGGACCGCGAGCATATTGCTTGTATCTGCGCTGCATTGGCAGATGAGAATACTCGCTTGTATGCAGTGGCCTCTGCGAACAACCATATCAATATCAAACAGTTGAAC…
109	ggctcacagagaacagattggtggtCGTTTGCCCTTGACTCAGATTCGCACAGACGGGCAGACAAATGCACGCGCTGGAATGGATGAGCGTACTTTAGCGGAATATAAAGGCTCTATGCAACAGGGGTGTTTCTTCCCGCCAGTTGTAGTGTTTTTCGATGGTCACTCTTATTGGTTAGCAGACGGGTTTCATCGCGTCGCCGCAGCGAGCCGCTCGGGGTTTCGCGAGATCGAGGTCGAGCTTAAGTTAGGTACGGCTCGCGACGCCATGCTTTATGCCGTTGGATCGAATGCAACTCATGGACTGAAACGTTCCCCCGCTGACAAACGTCGTGCCATCTCTTTGTTATTGGAGGACACGGAATGGTCGCAGTGGTCGGACCGTGCCATCGCGAAAGC…
110.1	ggctcacagagaacagattggtggtGGCGTGAAGATCACTATTCTGCAAGTGGAAGTTGCAAACTTGCGTCCTAACCCGTGGAACACCAACTCGGTTGGTGCACAGAATTTCGAGAAATTGAAGGGGTCGATTGAAAAGCTGGGCTTCTTCAAGCCAATTCTTGCCCGCGAGCTTGATGGCGGTATCTTCGAAATCCTGGGTGGGGAGCATCGCTGGCGCGCTGCGATGGAACAGGGTATTAGCACGGTCCCAGTGATCTCCGTTGGCAAAATCAATGATCTTGTTGCAAAACAGATTAGCTTAGTGGATAATGAACGCTATGGAGAGGATGATCAAGTCGCGCTGCAACGCCTTATCGAAGAAATCCAATCCGAAATTGATTATCGCTTAAGCGATAT…
110.2	CTGGTTCAGGCCGATCGTTTCGGATTAGTGAATTCCGTTAATGGGAAGATTACCACCCCTTTCGTTATTGATGCTGGAGTTGCGTACATGAATGGGGCATATATTAAGAACGGTACCATCGATAATGCCAAAATCGGCAACTTTATCCAGTCAAATGATTATTCTTCTGGTATGACGGGGTGGCATATTAACAAAAATGGTAACAGTGAATTCAACAATGTTACCGTGCGTGGAACGGTATATGCCACGAACGGAAAATTCACTGGTGAAATTCAGGCTACGTCAGGCACTTTTCGCGGCACAGTCCAAGCAGACCATTTCGTAGGCGACGTAGCAAATATGTATGTGGGGAATGACTTTTCGGTACGCTATAATGGGACCTACACCATGACTTACACG…
111.1	ggctcacagagaacagattggtggtTCTGACACGTACAATGAAGGAGAAGAGATCGCCGGCTCCAGCTTGCAGGCAGAGTACGACGCTACTTTCAGTGGCGAGGAGAAATTGTCAAATCTTTTAAAGATCACGAGTGACAGTTACACCCGTAAGTTTGAGAAAATTCGCCTTGACCAGATTGGTTTTACTGATCCGGTAAAGAAATCACGCGCAGAAACAATGACAGGCTTAACCTCCATCGTGAAAGACCTGGGGGTACTTGACCCGATTGATGTAATGACTGTCGAGGATCCAGATGACGATTATAAATACGTATTGATTTCAGGTTTACGCCGTGTGTTCGCTGCGTTGAAAAACGGTCAGACAGAAATTGATGCTATCGTGTGGGACTTCAAGGA…
111.2	GAGGAAGACAAGCTTGCACGCGAAGACGAAACCGGTGTCTCTGACACCGTAGAAGGGGCTGAGGAGATCGCGTCTGATAACGTGGGAGAGCAGGGGCAATTGTCCGATCAAGACGTTATGGAGCTTCTTGAAATGGTTGACGGCGTGGATGAAGATGTGACCGATGAAGATTTCGATGACTTAAACAAAGGGGTAGATGAGCGTCAAGTTGTTGGTGAGCGTCACCCGCTGGACCCTGCCCTGAAATCCGCCGTCCTTAATCGTGATGGGTTTAAATGTAAGTGTTGTGGATTCGGTGGAGCAGCGGCCTTGGGCATCTTAGCGGTGCATCACATCATTCCAGTCCATTGCTCCGGTAAAGATGAATTAGGGAACCTGACAACCCTGTGCTTAAACCAT…
112.1	ggctcacagagaacagattggtggtGAATACGTCAAATTTACAGATATTAAACCTGCCGATTATAATCCACGTCGCATCTCGGATTCTGCGTTCGCTGAACTTAAGGGATCTTTAAAGACATTAGGATTCATTCTTCCTATCATTGTCAATCGTGAGAATATGACGATCGTAGCCGGCCACCAGCGCACAAAAGCTGCTATGGCCATTGGTCTGACCGAGGCCCCCTGTTACTACGTGTCTGGCATCGACATCGAATCGGAAGTGCGTTTTAATCAGGTTCACAATGGGATCGAGTTAGAACCGGATATTCATAGTGAGTGTCTGAACGTCCGTGCCCCGGGCTTCTATGACGACATTAGTGCCGAAGACTTTATCATCAAGGATTCCAAAGCGACCAT…
112.2	TTGAAAGTTCTTCCTTGGAGCTGCTTATATGAGATTGCGGTGCCTCATTTGCAGAATGAGGATCGCAAATCTGTTAAGGTGTTTGATTTTGGATGTGGGAAGGCCCAATATATTACCAAATTGCATAAGCAATTGGGCTACCGCAATGCCATCGGATTAGAGTTCTTTAATCACAATACTGTCGGAATCTCAGTCGAACACGGTCAAGAGATGGTGGATGATTTTATCGCCTTCGTGAAAGCCAATGGAAAGTTTGACTATGTTATTTGCGACGCCGTAATTAATAGCGTCAACACCCAAGAAGCCGAGGATGCGGTCCTGATGTGCCTGAATCTGTTCTGCAAAATGGGGGGGAAAATCTTCATTTCGGGTCGTAATTTAGAGTACATGAAACAGCAA…
113	ggctcacagagaacagattggtggtGAGTTGAGTAAGTACATCAAGTCCGAATCAATGGAGCTGAATCGTTCAGCTATTCATTTCGCTGACTACAACCCACGCAAGTTGTCAGATGAATCACGCAAAACACTTAAACGCGGCATCAAAAAGTTTGGCTTAGTGGGTGGGATCGTTGTAAACAAACGCACGGGGCTTACTGTGGTCTCCGGCCACCAACGTCTTTCGGTCATGGACGAATTGTAAgcagagctccgtcgacaagc
124.1	ggctcacagagaacagattggtggtAAGAATATCATTATTGCCAACAATAAAGGAGGAGTCGGAAAAACTACTATCGCATCTCAGATCGTTTACGCCCTGGCTAACAAGGGACACTCTGTGATTGGAGTAGATCTGGACTCTCAACGTAACTTTACCGGAAGTTTTGAGGACGTAACCGACTTAGGGTCTGCCCTGGATTTAGTCACCAAGGGGAACCCCGTCGTTGGCGAATTAAATGCTGGGGATATTGGGATTGTCTCCGGACACAAAAATCTTCAAGCTCAAAACTCTGACGATGTCTTGCTGAACGTGCGCAATGGCCTGTCGAAAAGTACGGGCGCGGATTTTTGCGTAATTGATGCCCCACCGTCCTTCAGCGAGGTGGTATACGGCGCACT…
124.2	GGTGGCAAACAGTTAGACGAGGATGGTGCTTACCAAATCGACCTTGCCAGTATTGAGGCCGATCCCGACCAACCACGTCGTATGTTGGATGAGGGAAAATTGCATAGCTTAAGTGAATCCATTGCAGCCCAAGGGGTCTTACAACCAATTACTGTCCAGCCGAAGAACGCCGACGACAAGCACTTGATCATTATGGGCGAACGTCGTTGGCGCGCGGCACAACTGGCTGGACTTACCCCGATTCCCGCAATTGTCCGCGAAGCCACAGCAGAGCTTCGTGCTATTCAACTTACCGAAAATGTGCAACGCGCAGATTTGACCACTATGGGCATCGCACAGGCAGTGGATCAAATGCGTGAGGATGGCAAGAAGCGCCCGGAAATCGCAAAGGCTTTGGGA…
125	ggctcacagagaacagattggtggtGAAAATCTGACGGTCCGCAACTTGGAAGTCATCGAGAATGAGATCATCCAGCTGAAGGAACAGACCGCACGTAACATCATCTTGATCGGCAAGGCTCTTATTGAAGCTAAATCCCAGCTTAACCATGGCACCTGGGGCATTTGGCTGGAAGAAAAGTTCGACTTTACGCAGCGCACGGCGAACAAGTTCATGCAACTTGCGACCACTTTCAATGTGTCCAACTCGAACAGCTTAAGTAACCTGGGACAGACTAAGTTATTCCTGCTGATGGACCTTCCAGATGAGAAACGTGACGCATTTATCGAAGAGAACGACATTGAGTCCATTACGACGCGCGAGCTGAAGGAGAAAATTAAGAACGTAAAAAACATCAT…
126	ggctcacagagaacagattggtggtGCGACAGCAATTCCAAAGATCACATTGTCCAGTAGCCGCGACATCCCCTTCAATCGCTTAGTGTTATCGCAATCAAATGTTCGCCGCGTCAAATCCGGGTTGAGCATCGAAGAATTAGCACGCGATATTGAACGTCGCGGCCTGTTACAGAGCCTGAACGTACGCCCAGTCCTTGACGATACGGGCGCCGAAACAGGAACGTACGAGGTCCCAGCGGGTGGACGCCGTTTCCGTGCTCTTGAATTACTGGTGAAACAAAAGAAGTTAGCCAAAACGGCTCCGGTTCCCTGCGTTGTTCGTGAAGCAGGTTCTGCTATCCTTGTAGAGGACGACTCTCTTGCAGAGAACGTGCAGCGTGTGGCGTTACATCCTTT…
127.1	ggctcacagagaacagattggtggtGCGAAAAAATTCGATATCCCAAAGCAGTCATTCTCGTCCGTGGCGGACGCTTACAACGGTCTTTTAGGTATGGATAATAACCGTGTCGTTAATCTGCCCATTTCCCAATTAGATGAGATTGACAATCAGCCTTTCCCCATTAATGACTCCAAGGTTGATCAAATTGCAGATAGTATTGACGCCGTAGGGGTAATCGAGCCGGTAATTGTCGCGCGCAACGGGGACCGCTATTGTATCTTGTCAGGGCGCCACCGTTTTCGTGCGTGTCAGAAGCTTGGGAAAACAGAGATCCCTTGTTTCGTCAAAGAGTATTCTGCGGATGATCCTACGGCCCGCTTCATCCTGTTGGCTACCAATACCGACCGCAACAATGA…
127.2	AATGTCATCACGCGTCACTTTAAAGTAGCTACCACAAAGCGTATTCACACTGTAGCGGAGACGCTTTCAGATGATGAGTTCAGTGCTAATATCGAGAAGATTTTGTTTAGTGCTTATGAGGCTAAGCCCTCAGCCCCGACTGCCCAAGTTGGCTTAGAAGTGCCCTTGACCGCCAAACAGGATAAGGATAAAACCGAAATTCCCATTGAGCAAGCTGAGACGATCACGGAAGAAACATCCGTGCCGGATACGCAGGTTGGTTTAGAAGTGCCGTTATCTGAAAAGCAGGACAAGGATGAAATCGAGATTCCCGTCGAACAAGCGGAGACGATCACCGAAGAAACAAGCGTCCCAGACACACAAGTGGGACTGGAGGTCCCGTTGCCAGCAGTCGAAGAG…
128.1	ggctcacagagaacagattggtggtGCTAAAAGTCGTGAAATTAACATGAATTTGCCTTCTGTAGATGACCTGTTTACCACGCAGGAGGAACGTAATCAAAAAAACCAAGAGTATGTTAAAAACATTTCCCTTTTCGAAATTACTGACTTCCCGAATCATAATCACCCCTTCAAAGTAAAGATGGATGACAAGATGGTCGAGACAATCGAGTCGATTCGCGAACATGGGGTTCTGGTTCCGGCGTTGGTCCGTGAAAAGCCAACAGGTGGTTATGAGATGATCTCGGGGCATCGCCGCAAAATGGCGTCCGAGTTGGCTGGACTGGAGAATATCCCTTGTATCGTCCGCAATCTGTCAGACGATGAGGCAGTTATCGTCATGGTTGACTCAAATCTGCA…
128.2	CGCCGAATTACTTATTGACGGAAAGCGTGTGGAATCGGATTACACATTCGTAGCAGACAACGAAAAAATGAAGGTAGAAATCTCCTACATGTTCGATGCTTCCGAGCTGGGTGGTCAGAATTTGGTAACATTCGAGGAATTGTATGATTTGAAAAATCCTGAAGAGCCGGTTAAGGTAGCGGAGCACAAAGACATTGATGATGAAGGCCAAACCGTCTTAATCACTGAGCGTAAAATCTTGATCCACACTACAGCCACCGACAAGAATGGGAAGAAGGAAATTGAGGCAGGTAAAGATCTTACAATTGTGGACACGGTAACCTTGGAGGGTTTAGAGATCGGTACGAACTATAAGTTATCAGGCTGGCAAATGGTCAAAGCGGAAAATGCTAAATTGCT…
129.1	ggctcacagagaacagattggtggtAGCCCTGACCAGTATCGCTTGCAAATGGCTATTCAGGACTTCCAATCCGCTCTGCAACGTGGGGCCGTTCAAGAGATCTTGGCGCGTATCACCGGCAAATCCACAAAATTATTGTCGTACGACGAAGTCGCAGAAAAGTTGAAGTTGCGCATCCGTACAGAACGTGGAATGCAACAAATTCCCTTGGACGCAATCGTAGGCTCCGTCGGGCGCTATACAGAATTTACTCGTACTTTCCTTCCGCGTCGTGCAGGGGACCAGGAGCGCTGGGCTCGTGTAAAGGCTGCGATGCAAGAAGGTGCAGGACTGCCACCCATCGAGGTCTATAAGGTCGGAGAAGTATATTTTGTAATCGACGGGAATCATCGTGTTTC…
129.2	GGTTGGGAGATTCAATCGGACATTACTGCAACAGATCTGATTCTTGAGCGCAGTGTTAAATCTGAACCCGGGTCATGGCGTCGTGCACGTACAGTCACGCGCTATACCGACCATCTTTTCGCGGACATCTTAGTGCCGCTTTCAGGCTTTTCAGAGAGTTGGGACGCCTTGGATCAAGCAATCATTATCGCTCAACATGAGAATGCGAAGTTACACGGGCTTCACATTGTTGACACAAAATATGATGCCGAATCAGCCGATGCTAAGGGGATTAAGGAGCGCTTTGACATGACCTGTAAAGAAGCTGGTGTTGAGGGATCTCTTGTCATTGACATTGGCGATGTCACGGATCGTATTGGTACCCGTGCCAGCTTAACTGACTTGGTAGTTGTCAAAATC…
131.1	ggctcacagagaacagattggtggtCAATTTGAAAAGCGTCAGGTACGCTTAGGAGATATTCGTCCCAGTGAACAGAACCCCCGTGAAGATTTCGGGGATATCGGTGCACTGGCGCGTTCCATTGAAGCAACTGGGGGAGAGCCGCTTAATCCGCCTGTCGTTGTGGCCGATGGCAACGTCTACCGTATTGTCGATGGTGAACGTCGTTATCGCGCGCTTTCGTCTATCTATGGGGAAGACCGTGAGGTATCAGCGTTAGTGGCTGACACCATTTCTGTCCACGCGACTCGTTCCCCGGCACTGCCACGCACTAGTGTATCAATGCCAACGTCCTCAGAGCGTCGTGCTGTCGTACAACGCGGCGAGGATGGACGTTGGTTCGCTCGCCCGTACATGGG…
131.2	GTAAGTGCGGCATACCGTATGCTGTTGGCACCCCGCTCTGGAAAGGGTCTGTCACCAAAAACCCTGCTGAAGATGCACGCCTTATTAAAAGGTGCTTACCGTTCGTGGCGCCCAGCCTTAGGGCGCGACATTATGCTTGATGTGCCAGCCCCAAGCCCAGATCCAGTAGAACCTTTTGCTTTGAGTGAGTTGGATACAGACGAATTATCACGTGCACTGGCGTCGGCAATGTCCTCGCGTAGTGCCAGTGGGGCAAACATTAGTCGCCGCACTGAAGCCATGGCAGTTTACTTAGCTTTGAACACCGGACTGCGCTGTGGGGAAATCTGTGGATTACAGCGCCGCGATTGGCGTCGCGCGTTACATGACCTTCACGTAGTTGGACAAGCTGTGGAGCAT…
132	ggctcacagagaacagattggtggtATCCAGATCCGCTTTGGGGACAACTTCATCTACCTGGAGACAAATAAGCTTATCCCGAGCAAAGAACTTCTGGAGAATGTTAAACGTTCTCATAAGTACCACCAGATCGTTACCAGTATTGAAAGCCTTGGCATCATCGAGCCGATCATTGTATTTTATGATAAAGACAAGGACGTCACCAAAATTCTGGATGGACATTTACGCGTTGAGGCGTTGAAAGACCTGGGCATTGAGAAGGCCCCGTGCATCTTGTCTTCCATTGACGACGCTTTTACACCAAACAAGCAAGTGAATCACATTAACGTCGTCGAGGAACATCGCATGATTATCAAATCCCTTGCCAAAGTGTCTATTGAAAAGCTGTCCGCAGCACT…
133	ggctcacagagaacagattggtggtAAGCACTTAAATGATTATAAAACCGAGGCTACGCCAAAGGCGCTGGCAGGCGACGTGCCTGTTTTCTGTGCCCATGATGAAATCGTTGAACTTGAGAAGTTGATCCCGAATCCCAAGAATCCTAACACCCACCCAACTGAGCAGGTTAAGTTGCTGGGAAAGATTATCCAAGCTACAGGCTGGCGTCAACCCATTACTGTCAGCAAACGCTCTGGTTTTATTGTGAAAGGACACGGACGTTTGCTGGCGGCTCGTATGGCTGGTTTAACACATGCTCCGGTTGACTATCAAGAATACTCCACCGAGGCAGAAGAGTATGCTGATTTGGTAGCGGATAACCGCTTGGCAGAGCTTTCGGAAATCGATAATGCAAT…
164	ggctcacagagaacagattggtggtGCGACGGCTATCCCCAAGATTACGTTAAGTAGCAGTCGCGACATTCCGTTTAACCGCCTTGTGTTAAGCCAATCGAATGTGCGCCGTGTCAAATCTGGGCTGAGCATTGAAGAACTTGCCCGCGATATTGAACGCCGCGGCCTTCTGCAGAGCTTGAATGTGCGCCCTATTCTGGATGATGCCGGCGTAGAGACCGGCAGTTATGAGGTTCCCGCCGGTGGGCGTGCGTTTCGTGCCCTTGAGTTACTGGTTAAACAAAAGAAGCTTGCAAAGACCGCTCCCGTGCCCTGCGTTGTGCGTGAGGCTGGGAGTGCCATCCTGGCGGAAGAGGATTCACTTGCAGAAAACGTGCAGCGCGTCGCCCTTCATCCTTT…
165	ggctcacagagaacagattggtggtGCGTTTAACATCATGGACTTGATGAATGCAACAACAAAAGCAGCGGCAGGGGAAAATAACGAGTATCAAGAAATTACTTTAGGGATCCGTGACATCGTCGTAACAAAGCACAACAAATATAGTATGGATGGCCTGAAGGACCTGGCCGCCGGTATCGAGATGGATGGGTTGCAAGAACCTCTGGTACTTGGGCAAATTAACGGAGAGTATTGGTTAATCTCGGGGCATCGTGCGATGGCAGCATTAAATATTTTAGTGACTGAAGGAAAAGAAGCATTTGAGACGGTCAAATGCCGCTACAAACAGATGACCGAAACAGAGTTCCGCATCGCGTTGCTTGTCGGAAATACGTTCAATCGTAAGATGACAGACTA…
166	ggctcacagagaacagattggtggtAAAAAGATCGTTTCACGCGGACGTGTCCTTGGAAAAAACTCGTCTGAATTTGCTCGCATGTTAGAGGGCTCTGAGGGCACGAAGACGTTCACGCTGAAATCCGGTCGTCAAGCGAAATTCTTATTGACAGTGGTGCTTTCCGGAGAGATTGAGTCCCGCACGTTTGTAGACCCTGCAGTTAACGGCCGTGACCAATCTCTGTTGACACCCGAGAGCGTCTCGGATATCTCCCGCACTATCAAATTGCAACAGTTCTTTCCCGCAATCGGTCGCATGGTTGGCGAGCGCATCGAAGTTTTAGACGGTTCTCGTGCGCGTGCCGCTTGCATTTTCAATGAGACAAAATTTGAAATTCTTGTGACTAAAGACGAAAT…
167	ggctcacagagaacagattggtggtTTTAAGAACTCGCAAAAACGCATTGATGACATTATGCCCGCAGATTTTTCCGCGACACCTTACACGGACAAACAACTGTCTACCGCCGTTTTGACTAGTGGACAGGGCTACCAACGCCCCGTACAAGCGAAGAACGTTCAGGGCATTATCGACAATTTCAATCCGATGCTGTTAGACCCAATTATTGTCAATTTTCGTGTTGGCAAGTATTATGTTATCGACGGTCAGCATGCGATTGTGGCATTGAAGAAGATGAATAATGGGCGTGAGTGCATGGTACAATGTAAAGTATTGAGTGGCCTGACCTACGAGCAGGAGGCTCTTCTGTACCATCAGTTAGATGCGTCTAAACGCAAACTGAGCTTAGCAGACGA…
168	ggctcacagagaacagattggtggtAGCATGGGGACTAAGTATGATAAAGGGGATCGTCAAGGGATGACTGCCGCAAAAACGTTCTCTGCTCCGCCGGGAAACATTATTATCGTGGCAGGACACAATTACCGTAAAATCGACCAGGAGCGCGTAAATATGTTTGCTCAAATGTACTTAGACAAAAAGGATGTACCTCCCATTTTAGTCGCTTTAGGAGACAACGATGAACTTGAACTTGTAGATGGTGAACATGCGGTCCGTGCGGCGCTTCAGGCGGGGATTCCGAAGGTAGCTATGATGGAGTTTTCAGGAACAAAAGAGGAACGCCTTGCAGCAGCGTGGCGCTTTAATCAAGGCTCCAAAGGGACCCCCACGGAAAATGCAGTGGCATTTCTTCG…
169	ggctcacagagaacagattggtggtAAAATTAAGTTAGACAAGTTAGCGTTCTCCAAATACGATCCGCGCGAAGATCTGGACGAAGAGTACATTGACGAGCTTGCCAAGAGCATCAAGGCCGACGGGCTTTGGAATCCAATTTTGGTCAAGCGTCTGAATAACGGCGCGTATGAGGTAATTTCCGGTGGACATGCGCTTCGTGCTGTTAAGAAACTTGGTTGGGATGAAATTGAGGCCAAGGTACTGGACATCGAAGATGATATTGGAGCCATTTTATCCATTAAAACGAACTTCTTGCAAAAGAACTTAACTGACATCGAGGAGGCGAAGGCTATCAAAAAAATCATCGACGACTTCGGGTACACGCAGTCCGAGATCGCTGAACGCCTTGGAAAGAG…
170	ggctcacagagaacagattggtggtGGCGTAGTCATCGATACGCCTCAATTACGCATGGAAATCAAATTCGTGAGCGTTGAATCGTTATATACTCACGAGGAAACAATTCCTGCGGCGTTGGACCAATTACAACAAGAGCTTCTTGAAGAACAGATCTTGAAACATCCTATTATTGTGGACCTTAAGACCAATGTGGTACTGGATGGAATGCACGCGGTTGCAGCACTTAAGAACTTACAGTGCGAAATCGCTCCGGTGTGCTTAGTAAACTATCTTAACCCAGCAATCGAGCTTTACGCTTGGTACCGCGAATTCGACGGTGATAGTAGTTTCAAGAGCCTTCTGAGTGAGGTTAGTTCCAAGGGACGCTATAAGCAACTGCGTCGTTCTAGCAAGCA…
171	ggctcacagagaacagattggtggtTTGACGACGGACCGCTTGATCTTACGTCCTTGGAAGGAGGAAGACGCTGAAGAATGCTACCGTTATGCTAAAGATCCGCTGGTTGGTCCAGCTGCTGGGTGGCCCGTACACACATCGATCGAGAACTCTCGTCAGATTATCAAGGAAGTCCTTTCGGGGCCGGAGACGTATGCCATCGTATTAAAAAAAACCGGACTGCCAATTGGATGTATTGGCCTGGACCATACTGATCTGACTAAGGAACCGGATCAAGCAGAGCTTGGATACTGGTTAGGTGTGCCTTATTGGGGGCAAGGCTTAATGCCTGAAGCCGGTGCAGAAGTGCTGCGCCACGCCTTCGAGGACTTAGGCTTAACTAAGGTGTGGTGTTGCTA…
172	ggctcacagagaacagattggtggtGATCGTATCAACCAGGGTACATCGAATATTATTCAGACTCGCAAGACCGTGGACTGGCTGGTTAATCATACCCGCGTAAATGTGTTTAATCCGATGACGTTCGAGGGGTATCAACGTTCGATCGATAAAAAGCATTGTGCCAAAATCGTCGATTACTTATCCCGCGAGTTCTTTCTGCCGACTTCCATTATTTGTGCATCCCGCAAAGAGTACACGGAGAATGCGCAGTTGTATATCGTTGATGGTCAACATGCGGTGGAGGCATTACGCCTGCTTCGTCAGGAGTATCCTGCGCGTTACAAGCAGGTGAAGGACTATGAGTTGTCTGTGATTGTTCTTGAGAAGGCCGAAGAGGAAGTAGAAATTGACACATT…
173	ggctcacagagaacagattggtggtGGCGTGAAGATCACTATTCTGCAAGTGGAAGTTGCAAACTTGCGTCCTAACCCGTGGAACACCAACTCGGTTGGTGCACAGAATTTCGAGAAATTGAAGGGGTCGATTGAAAAGCTGGGCTTCTTCAAGCCAATTCTTGCCCGCGAGCTTGATGGCGGTATCTTCGAAATCCTGGGTGGGGAGCATGCGTGGCGCGCTGCGATGGAACAGGGTATTAGCACGGTCCCAGTGATCTCCGTTGGCAAAATCAATGATCTTGTTGCAAAACAGATTAGCTTAGTGGATAATGAACGCTATGGAGAGGATGATCAAGTCGCGCTGCAACGCCTTATCGAAGAAATCCAATCCGAAATTGATTATCGCTTAAGCGATAT…
174	ggctcacagagaacagattggtggtGAATACGTCAAATTTACAGATATTAAACCTGCCGATTATAATCCACGTCGCATCTCGGATTCTGCGTTCGCTGAACTTAAGGGATCTTTAAAGACATTAGGATTCATTCTTCCTATCATTGTCAATCGTGAGAATATGACGATCGTAGCCGGCCACCAGGCGACAAAAGCTGCTATGGCCATTGGTCTGACCGAGGCCCCCTGTTACTACGTGTCTGGCATCGACATCGAATCGGAAGTGCGTTTTAATCAGGTTCACAATGGGATCGAGTTAGAACCGGATATTCATAGTGAGTGTCTGAACGTCCGTGCCCCGGGCTTCTATGACGACATTAGTGCCGAAGACTTTATCATCAAGGATTCCAAAGCGACCAT…
