# Supplementary material for: Versatile NTP recognition and domain fusions expand the functional repertoire of the ParB-CTPase fold beyond chromosome segregation
Source: Proc Natl Acad Sci U S A. 2025 Dec 4;122(49):e2527592122. doi: 10.1073/pnas.2527592122 (PMC12704722; doi:10.1073/pnas.2527592122)
Supplement: Supplementary file 6 — Dataset S05 (XLSX) [file pnas.2527592122.sd05.xlsx]

## Sheet: Dataset S5
Dataset S5 Description of proteins purified and analyzed in this study.
Protein	Description	Accession number/name	Source
ParB-CTPase-bactDUF1015	N-terminal 6xhis-SUMO tagged ParB-CTPase-bactDUF1015. Codon optimised for E. coli	2292890_Firmicutes^bacterium^AM10-47@RGF20354.1$GCA_003435795.1 DUF1015-domain-containing-protein	This study
ParB-CTPase-bactDUF3363	N-terminal 6xhis-SUMO tagged ParB-CTPase-bactDUF3363. Codon optimised for E. coli	66229_Komagataeibacter^intermedius^AF2@KPH87264.1$GCA_000817255.2 hypothetical-protein-GLUCOINTEAF2_0204145	This study
ParB-CTPase-bactN6N4	N-terminal 6xhis-SUMO tagged ParB-CTPase-bactN6N4. Codon optimised for E. coli	765699_Acidimangrovimonas^indica@SDX72264.1$GCA_900106675.1 DNA-modification-methylase	This study
ParB-CTPase-bactParBc	N-terminal 6xhis-SUMO tagged ParB-CTPase-bactParBc. Codon optimised for E. coli	1577904_Ruegeria^sp.^ANG-S4@KIC47153.1$GCA_000814005.1 chromosome-partitioning-protein-ParB	This study
ParB-CTPase-bactHTH	N-terminal 6xhis-SUMO tagged ParB-CTPase-bactHTH. Codon optimised for E. coli	2013708_Betaproteobacteria^bacterium^HGW-Betaproteobacteria-17@PKO58893.1$GCA_002842315.1 chromosome-partitioning-protein-ParB,-partial	This study
ParB-CTPase-phagenoPFAM	N-terminal 6xhis-SUMO tagged ParB-CTPase-phagenoPFAM. Codon optimised for E. coli	uvig_92918_29	This study
ParB-CTPase-phageDUF3850	N-terminal 6xhis-SUMO tagged ParB-CTPase-phageDUF3850. Codon optimised for E. coli	uvig_64418_26	This study
ParB-CTPase-phageHTH	N-terminal 6xhis-SUMO tagged ParB-CTPase-phageHTH. Codon optimised for E. coli	uvig_60011_54	This study
ParB-CTPase-phageN6N4	N-terminal 6xhis-SUMO tagged ParB-CTPase-phageN6N4. Codon optimised for E. coli	uvig_99068_34	This study
ParB-CTPase-phageParBc	N-terminal 6xhis-SUMO tagged ParB-CTPase-phageParBc. Codon optimised for E. coli	uvig_71109_24	This study
ParB-CTPase-phageDUF6551	N-terminal 6xhis-SUMO tagged ParB-CTPase-phageDUF6551. Codon optimised for E. coli	uvig_131273_20	This study
ParB-CTPase-phageSigma70	N-terminal 6xhis-SUMO tagged ParB-CTPase-phageSigma70. Codon optimised for E. coli	uvig_297896_22	This study
ParB-CTPase-archDUF488	N-terminal 6xhis-SUMO tagged ParB-CTPase-archDUF488. Codon optimised for E. coli	GCA_016839905.1$JAEOTJ010000457.1-8	This study
ParB-CTPase-archHTH23	N-terminal 6xhis-SUMO tagged ParB-CTPase-archHTH23. Codon optimised for E. coli	GCA_019057355.1$DXJM01000327.1-4	This study
ParB-CTPase-archParBc	N-terminal 6xhis-SUMO tagged ParB-CTPase-archParBc. Codon optimised for E. coli	GCA_016550425.1$JABXGS010000033.1-50	This study
ParB-CTPase-bactAcethyltransferase	N-terminal 6xhis-SUMO tagged ParB-CTPase-bactAcethyltransferase. Codon optimised for E. coli	1950843_Clostridiales^bacterium^UBA2820@DEGS01000004.1-24$GCA_002351545.1	This study
ParB-CTPase-bactDndB	N-terminal 6xhis-SUMO tagged ParB-CTPase-bactDndB. Codon optimised for E. coli	2320115_bacterium^1XD8-76@RKJ42825.1$GCA_003611955.1 hypothetical-protein-D7X98_18425	This study
ParB-CTPase-bactnoPFAM	N-terminal 6xhis-SUMO tagged ParB-CTPase-bactnoPFAM. Codon optimised for E. coli	1242148_Melghirimyces^profundicolus@PTX64683.1$GCA_003054245.1 ParB-like-nuclease-family-protein	This study
ParB-CTPase-bactCagX	N-terminal 6xhis-SUMO tagged ParB-CTPase-bactCagX. Codon optimised for E. coli	1921510_Tardibacter^chloracetimidivorans@API60402.1$GCA_001890385.1 hypothetical-protein-BSL82_14835	This study
ParB-CTPase-bactDam	N-terminal 6xhis-SUMO tagged ParB-CTPase-bactDam. Codon optimised for E. coli	1736477_Mesorhizobium^sp.^Root157@KQZ98434.1$GCA_001427385.1 hypothetical-protein-ASD64_15760	This study
ParB-CTPase-bactHNHHNH	N-terminal 6xhis-SUMO tagged ParB-CTPase-bactHNHHNH. Codon optimised for E. coli	1496_Clostridioides^difficile^CD160@EQF22247.1$GCA_000449425.2 HNH-endonuclease-family-protein	This study
ParB-CTPase-bactMethyltransferase23	N-terminal 6xhis-SUMO tagged ParB-CTPase-bactMethyltransferase23. Codon optimised for E. coli	1948380_Alphaproteobacteria^bacterium^UBA3002@DDZS01000068.1-24$GCA_002346425.1	This study
ParB-CTPase-phageDUF1983	N-terminal 6xhis-SUMO tagged ParB-CTPase-phageDUF1983. Codon optimised for E. coli	uvig_215651_31	This study
ParB-CTPase-phageHNH	N-terminal 6xhis-SUMO tagged ParB-CTPase-phageHNH. Codon optimised for E. coli	uvig_279447_304	This study
ParB-CTPase-phageMethyltransferase23	N-terminal 6xhis-SUMO tagged ParB-CTPase-phageMethyltransferase23. Codon optimised for E. coli	uvig_65837_18	This study
ParB-CTPase-bactDUF3102	N-terminal 6xhis-SUMO tagged ParB-CTPase-bactDUF3102. Codon optimised for E. coli	28446_Anaerotignum^propionicum^DSM^1682@AMJ42343.1$GCA_001561955.1 ParB-like-nuclease-domain-protein	This study
ParB-CTPase-bactTQTQ	N-terminal 6xhis-SUMO tagged ParB-CTPase-bactTQTQ. Codon optimised for E. coli	1946485_Eubacterium^sp.^UBA7134@DKXE01000114.1-1$GCA_002492065.1	This study
ParB-CTPase-bactUSP	N-terminal 6xhis-SUMO tagged ParB-CTPase-bactUSP. Codon optimised for E. coli	1950217_Anaerolineales^bacterium^UBA5797@DIDP01000038.1-61$GCA_002418205.1	This study
ParB-CTPase-phageYopX	N-terminal 6xhis-SUMO tagged ParB-CTPase-phageYopX. Codon optimised for E. coli	uvig_471878_23	This study
ParB-CTPase-bactDUF3363R_A	N-terminal 6xhis-SUMO tagged ParB-CTPase-bactDUF3363. Carries a ParB-CTPase pocket mutation. Codon optimised for E. coli	as ParB-CTPase-bactDUF3363	This study
ParB-CTPase-phageDUF3850R_A	N-terminal 6xhis-SUMO tagged ParB-CTPase-phageDUF3850. Carries a ParB-CTPase pocket mutation. Codon optimised for E. coli	as ParB-CTPase-phageDUF3850	This study
ParB-CTPase-phageParBR_A	N-terminal 6xhis-SUMO tagged ParB-CTPase-phageParBc. Carries a ParB-CTPase pocket mutation. Codon optimised for E. coli	as ParB-CTPase-phageParB	This study
ParB-CTPase-phageDUF6551R_A	N-terminal 6xhis-SUMO tagged ParB-CTPase-phageDUF6551. Carries a ParB-CTPase pocket mutation. Codon optimised for E. coli	as ParB-CTPase-phageDUF6551	This study
ParB-CTPase-phageSigma70R_A	N-terminal 6xhis-SUMO tagged ParB-CTPase-phageSigma70. Carries a ParB-CTPase pocket mutation. Codon optimised for E. coli	as ParB-CTPase-phageSigma70	This study
ParB-CTPase-archDUF488R_A	N-terminal 6xhis-SUMO tagged ParB-CTPase-archDUF488. Carries a ParB-CTPase pocket mutation. Codon optimised for E. coli	as ParB-CTPase-archDUF488	This study
ParB-CTPase-archParBcR_A	N-terminal 6xhis-SUMO tagged ParB-CTPase-archParBc. Carries a ParB-CTPase pocket mutation. Codon optimised for E. coli	as ParB-CTPase-archParBc	This study
ParB-CTPase-bactAcethyltransferaseR_A	N-terminal 6xhis-SUMO tagged ParB-CTPase-bactAcethyltransferase. Carries a ParB-CTPase pocket mutation. Codon optimised for E. coli	as ParB-CTPase-bactAcethyltransferase	This study
ParB-CTPase-bactDndBR_A	N-terminal 6xhis-SUMO tagged ParB-CTPase-bactDndB. Carries a ParB-CTPase pocket mutation. Codon optimised for E. coli	as ParB-CTPase-bactDndB	This study
ParB-CTPase-phageDUF1983R_A	N-terminal 6xhis-SUMO tagged ParB-CTPase-phageDUF1983. Carries a ParB-CTPase pocket mutation. Codon optimised for E. coli	as ParB-CTPase-phageDUF1983	This study
ParB-CTPase-phageMethyltransferase23R_A	N-terminal 6xhis-SUMO tagged ParB-CTPase-phageMethyltransferase23. Carries a ParB-CTPase pocket mutation. Codon optimised for E. coli	as ParB-CTPase-phage-Methyltransferase23	This study
