# Supplementary material for: Versatile NTP recognition and domain fusions expand the functional repertoire of the ParB-CTPase fold beyond chromosome segregation
Source: Proc Natl Acad Sci U S A. 2025 Dec 4;122(49):e2527592122. doi: 10.1073/pnas.2527592122 (PMC12704722; doi:10.1073/pnas.2527592122)
Supplement: Supplementary file 7 — Dataset S06 (XLSX) [file pnas.2527592122.sd06.xlsx]

## Sheet: Dataset S6
Dataset S6 Details of Box I (C motif) and Box II (P motif) and predicted nucleotide contact residues in ParB-NTP proteins based on molecular docking.
protein_id	Helix Box-I start	Helix Box-II end	Helix Box-I	Loop Box-I start	Loop Box-II end	Loop Box-I	Box-II start	Box-II end	Box-II	bind
GA78	36	47	SIEELARDIERR	48	52	GLLQS	75	80	GRRFRA	CTP
GA85	46	56	LKDLAAGIEMD	57	61	GLQEP	76	81	GHRRMA	CTP
GA90	71	83	PESVSDISRTIKL	84	88	QQFFP	103	109	GSRRAA	CTP
GA93	21	34	EEYIDELAKSIKAD	35	39	GLWNP	55	61	GHRLRA	CTP
GA96	33	43	PAALDQQELLEE	44	49	QILKHP	62	67	GMHRVA	CTP
GA91	44	53	AKNVQGIIDN	54	61	FNPMLLDP	76	82	GQHRIVA	ATP
GA92	41	53	QERVNMFAQMYLD	54	59	KKDVPP	75	81	GEHRVRA	ATP
GA108	45	46	KHCAKIVDYLSR	57	63	EFFLPTS	83	89	GQHRVEA	ATP
GA116	27	40	AQNFEKLKGSIEKL	41	45	GFFKP	61	67	GEHRWRA	ATP
GA118	21	34	DSAFAELKGSLKTL	35	39	GFILP	52	58	GHQRTKA	ATP
GA105	253	269	EEGFEKRVNELVQRIGE	270	275	GRDLPP	290	296	GNHRLEA	GTP
* in red are amino-acis contacting the NTP predicted by Docking.
